# Supplementary material for: Genomic signatures of dominant clones and evolutionary divergence of Acinetobacter baumannii in Thailand
Source: Microb Genom. 2026 May 14;12(5):001716. doi: 10.1099/mgen.0.001716 (PMC13175534; doi:10.1099/mgen.0.001716)
Supplement: Uncited Supplementary Material 2. [file mgen-12-01716-s002.xlsx]

## Sheet: S1
	Supplementary Table S1. Antibiogram of sequenced CRAB isolates
Index	Isolate code	Period of collection	Hospital region	Specimen type	ST (Pasteur)	AMR phenotypes	Antimicrobial susceptibility
							IMP	MEM	TZP	SAM	SXT	TET	CIP	LFX	CAZ	CFX	CFP	AMK	COL
3	MTC0606	2016-2017	Northern (Phitsanulok)	Sputum	2	XDR	R	R	R	R	S	R	R	S	R	R	R	R	R
4	MTC0608	2016-2017	Northern (Phitsanulok)	Sputum	2	XDR	R	R	R	R	R	R	R	R	R	R	R	R	R		Antimicrobial agents
5	MTC0609	2016-2017	Northern (Phitsanulok)	Sputum	2	XDR	R	R	R	R	R	R	R	S	R	R	R	R	R		IMP	Imipinem
6	MTC0610	2016-2017	Northern (Phitsanulok)	Sputum	2	XDR	R	R	R	R	R	R	R	R	R	R	R	R	R		MEM	Meropenem
7	MTC0614	2016-2017	Northern (Phitsanulok)	Pus	2	XDR	R	R	R	R	R	R	R	S	R	R	R	R	R		TZP	Piperacillin/tazobactam
8	MTC0615	2016-2017	Northern (Phitsanulok)	Sputum	2	XDR	R	R	R	R	R	R	R	I	R	R	R	R	R		SAM	Ampicillin/sulbactam
9	MTC0617	2016-2017	Northern (Phitsanulok)	Sputum	2	XDR	R	R	R	R	R	R	R	I	R	R	R	R	R		SXT	Trimethoprim/sulphamethoxazole
11	MTC0620	2016-2017	Northern (Phitsanulok)	Sputum	2	XDR	R	R	R	R	R	R	R	S	R	R	R	R	R		TET	Tetracycline
12	MTC0623	2016-2017	Northern (Phitsanulok)	Sputum	2	XDR	R	R	R	R	S	R	R	S	R	R	R	R	R		CIP	Ciprofloxacin
13	MTC0629	2016-2017	Northern (Phitsanulok)	Sputum	2	XDR	R	R	R	I	R	R	R	S	R	R	R	R	R		LFX	Levofloxacin
14	MTC1106	2016-2017	Northeast (Ubon Ratchathani)	Pus	2	XDR	R	R	R	R	R	R	R	I	R	R	R	R	R		CAZ	Ceftazidime
15	MTC1120	2016-2017	Northeast (Ubon Ratchathani)	Sputum	2	XDR	R	R	R	I	R	R	R	S	R	R	R	R	R		CFX	Ceftriaxone
16	MTC1130	2016-2017	Northeast (Ubon Ratchathani)	Sputum	2	XDR	R	R	R	R	S	R	R	S	R	R	R	R	R		CFP	Cefepime
17	MTC1330	2016-2017	Northeast (Buriram)	Sputum	2	XDR	R	R	R	I	R	R	R	S	R	R	R	R	R		AMK	Amikacin
20	MTC42010	2022-2023	Northeast (Khon Kaen)	Tracheal suction	2	XDR	R	R	R	R	R	R	N/A	R	R	R	R	R	I		COL	Colistin
21	MTC42020	2022-2023	Northeast (Khon Kaen)	Tracheal suction	2	XDR	R	R	R	R	R	R	N/A	R	R	R	R	R	I
22	MTC44003	2022-2023	Southern (Songkhla)	Urine	2	XDR	R	R	R	R	R	R	R	R	R	R	R	R	I		Susceptbility category
26	MTC44051	2022-2023	Southern (Songkhla)	Sputum	2	XDR	R	R	R	R	R	R	N/A	R	R	R	R	R	I		S	Susceptible
27	MTC45002	2022-2023	Eastern (Chonburi)	Urine	2	XDR	R	R	R	R	R	R	R	R	R	R	R	R	I		I	Intermediate
29	MTC45007	2022-2023	Eastern (Chonburi)	Tracheal suction	2	XDR	R	R	R	R	R	R	R	R	R	R	R	R	I		R	Resistant
30	MTC45017	2022-2023	Eastern (Chonburi)	Tracheal suction	2	XDR	R	R	R	R	R	R	R	R	R	R	R	R	I		N/A	Not tested
32	MTC46035	2022-2023	Northern (Lampang)	Sputum	2	XDR	R	R	R	R	R	R	R	R	R	R	R	R	R
33	MTC46039	2022-2023	Northern (Lampang)	Sputum	2	XDR	R	R	R	R	R	R	R	I	R	R	R	R	R
34	MTC46050	2022-2023	Northern (Lampang)	Urine	2	XDR	R	R	R	R	R	R	R	R	R	R	R	R	R
36	MTC47002	2022-2023	Central (Bangkok)	Sputum	2	XDR	R	R	R	I	R	R	R	R	R	R	R	R	R
38	MTC47026	2022-2023	Central (Bangkok)	Sputum	2	XDR	R	R	R	R	S	R	N/A	R	R	R	R	R	R
19	MTC41009	2022-2023	Northeast (Ubon Ratchathani)	Pus	16	MDR	R	R	R	S	R	S	R	R	R	R	R	R	I
25	MTC44048	2022-2023	Southern (Songkhla)	Sputum	16	XDR	R	R	R	I	R	R	N/A	R	R	R	R	R	I
28	MTC45005	2022-2023	Eastern (Chonburi)	Leg wound	16	XDR	R	R	R	R	R	R	R	R	R	R	R	S	I
1	MTC0503	2016-2017	Northern (Chiang Mai)	Sputum	25	MDR	R	R	R	S	R	S	R	R	R	R	R	R	I
2	MTC0603	2016-2017	Northern (Phitsanulok)	Urine	25	MDR	R	R	S	S	R	S	S	S	R	R	R	S	I
10	MTC0619	2016-2017	Northern (Phitsanulok)	Sputum	25	XDR	R	R	R	S	R	S	R	S	R	R	R	R	R
24	MTC44033	2022-2023	Southern (Songkhla)	Sputum	25	XDR	R	R	R	R	R	R	N/A	R	R	R	R	R	I
37	MTC47008	2022-2023	Central (Bangkok)	Urine	52	MDR	R	R	R	S	R	R	R	R	R	R	R	S	R
35	MTC46075	2022-2023	Northern (Lampang)	Sputum	109	MDR	R	S	S	S	I	S	R	S	R	I	R	I	I
18	MTC41007	2022-2023	Northeast (Ubon Ratchathani)	Sputum	164	XDR	R	R	R	R	R	R	R	I	R	R	R	S	I
23	MTC44020	2022-2023	Southern (Songkhla)	Sputum	164	XDR	R	R	R	I	R	R	R	I	R	R	R	S	I
31	MTC46015	2022-2023	Northern (Lampang)	Sputum	164	XDR	R	R	R	I	R	R	R	R	R	R	R	I	R

## Sheet: S2
	Supplementary Table S2. blaADC and blaOXA-51-like variants of 38 sequenced CRAB isolates
	Isolate code	ST (Pasteur)	blaADC family								blaOXA-51-like family
Index			blaADC-6	blaADC-26	blaADC-52	blaADC-73	blaADC-158	blaADC-169	blaADC-176	blaADC-199	blaOXA-64	blaOXA-66	blaOXA-67	blaOXA-91	blaOXA-402	blaOXA-1117
1	MTC0606	2	0	0	0	1	0	0	0	0	0	1	0	0	0	0
2	MTC0608	2	0	0	0	1	0	0	0	0	0	1	0	0	0	0
3	MTC0609	2	0	0	0	1	0	0	0	0	0	1	0	0	0	0
4	MTC0610	2	0	0	0	1	0	0	0	0	0	1	0	0	0	0
5	MTC0614	2	0	0	0	1	0	0	0	0	0	1	0	0	0	0
6	MTC0615	2	0	0	0	1	0	0	0	0	0	1	0	0	0	0
7	MTC0617	2	0	0	0	1	0	0	0	0	0	1	0	0	0	0
8	MTC0620	2	0	0	0	1	0	0	0	0	0	1	0	0	0	0
9	MTC0623	2	0	0	0	1	0	0	0	0	0	1	0	0	0	0
10	MTC0629	2	0	0	0	1	0	0	0	0	0	1	0	0	0	0
11	MTC1106	2	0	0	0	1	0	0	0	0	0	1	0	0	0	0
12	MTC1120	2	0	0	0	1	0	0	0	0	0	1	0	0	0	0
13	MTC1130	2	0	0	0	1	0	0	0	0	0	1	0	0	0	0
14	MTC1330	2	0	0	0	1	0	0	0	0	0	1	0	0	0	0
15	MTC42010	2	0	0	0	1	0	0	0	0	0	1	0	0	0	0
16	MTC42020	2	0	0	0	1	0	0	0	0	0	1	0	0	0	0
17	MTC44003	2	0	0	0	1	0	0	0	0	0	1	0	0	0	0
18	MTC44051	2	0	0	0	1	0	0	0	0	0	1	0	0	0	0
19	MTC45002	2	0	0	0	1	0	0	0	0	0	1	0	0	0	0
20	MTC45007	2	0	0	0	1	0	0	0	0	0	1	0	0	0	0
21	MTC45017	2	0	0	0	1	0	0	0	0	0	1	0	0	0	0
22	MTC46035	2	0	0	0	1	0	0	0	0	0	1	0	0	0	0
23	MTC46039	2	0	0	0	1	0	0	0	0	0	1	0	0	0	0
24	MTC46050	2	0	0	0	1	0	0	0	0	0	1	0	0	0	0
25	MTC47002	2	0	0	0	1	0	0	0	0	0	1	0	0	0	0
26	MTC47026	2	0	0	0	1	0	0	0	0	0	1	0	0	0	0
27	MTC41009	16	0	0	0	0	0	1	0	0	0	0	0	0	1	0
28	MTC44048	16	0	0	0	0	0	1	0	0	0	0	0	0	1	0
29	MTC45005	16	0	0	0	0	0	1	0	0	0	0	0	0	1	0
30	MTC0503	25	0	1	0	0	0	0	0	0	1	0	0	0	0	0
31	MTC0603	25	0	1	0	0	0	0	0	0	1	0	0	0	0	0
32	MTC0619	25	0	1	0	0	0	0	0	0	1	0	0	0	0	0
33	MTC44033	25	0	1	0	0	0	0	0	0	1	0	0	0	0	0
34	MTC47008	52	0	0	0	0	1	0	0	0	0	0	0	0	0	1
35	MTC46075	109	1	0	0	0	0	0	0	0	0	0	1	0	0	0
36	MTC41007	164	0	0	1	0	0	0	0	1	0	0	0	1	0	0
37	MTC44020	164	0	0	0	0	0	0	1	0	0	0	0	1	0	0
38	MTC46015	164	0	0	1	0	0	0	0	1	0	0	0	1	0	0

## Sheet: S3
			Supplementary Table S3. Metadata of A. baumannii genomes from Thailand included for resistome and pangenome analysis
index	dups	roary_index	db_source	biosample	bioproject	strain	collection_date	country	geographic_location	host	isolation_source	ncbi_assembly_accession	reads_accession	sequencing_technology	assembly_method	ST (Pasteur)	#contigs	total_length	N50	GC%	# N's per 100 kbp	KL	OCL
1		305173	pw	SAMEA104305173	PRJEB19226	AB1	2016	Thailand	n/a	Homo sapiens	n/a		ERR2618857	HiSeq X Ten	n/a	2	60	3889237	162136	38.94	10.23	KL52	OCL1
2		305176	pw	SAMEA104305176	PRJEB19226	AB4	2016	Thailand	n/a	Homo sapiens	n/a		ERR2618860	HiSeq X Ten	n/a	1430	20	3846857	363507	38.84	7.67	KL32	OCL1
3		305178	pw	SAMEA104305178	PRJEB19226	AB6	2016	Thailand	n/a	Homo sapiens	n/a		ERR2618862	HiSeq X Ten	n/a	2	65	3969278	122312	38.84	14.84	KL6	OCL1
4		305179	pw	SAMEA104305179	PRJEB19226	AB7	2016	Thailand	n/a	Homo sapiens	n/a		ERR2618863	HiSeq X Ten	n/a	2	73	3916655	114360	38.91	2.53	KL6	OCL1
5		305180	pw	SAMEA104305180	PRJEB19226	AB8	2016	Thailand	n/a	Homo sapiens	n/a		ERR2618864	HiSeq X Ten	n/a	2	51	3907382	167951	38.93	0	KL49	OCL1
6		305181	pw	SAMEA104305181	PRJEB19226	AB9	2016	Thailand	n/a	Homo sapiens	n/a		ERR2618865	HiSeq X Ten	n/a	2	60	3996418	144373	38.84	4.9	KL6	OCL1
7		305182	pw	SAMEA104305182	PRJEB19226	AB10	2016	Thailand	n/a	Homo sapiens	n/a		ERR2618866	HiSeq X Ten	n/a	1430	21	3848248	363507	38.84	25.34	KL32	OCL1
8		305183	pw	SAMEA104305183	PRJEB19226	AB11	2016	Thailand	n/a	Homo sapiens	n/a		ERR2618867	HiSeq X Ten	n/a	2	65	3903176	168225	38.96	2.56	KL3	OCL1
9		305184	pw	SAMEA104305184	PRJEB19226	AB12	2016	Thailand	n/a	Homo sapiens	n/a		ERR2618868	HiSeq X Ten	n/a	2	72	3912992	145753	38.91	7.49	KL10	OCL1
10		305186	pw	SAMEA104305186	PRJEB19226	AB14	2016	Thailand	n/a	Homo sapiens	n/a		ERR2618870	HiSeq X Ten	n/a	2	51	3907555	184722	38.93	4.99	KL49	OCL1
11		305187	pw	SAMEA104305187	PRJEB19226	AB15	2016	Thailand	n/a	Homo sapiens	n/a		ERR2618871	HiSeq X Ten	n/a	2	57	3908621	162136	38.94	5.04	KL47	OCL1
12		305188	pw	SAMEA104305188	PRJEB19226	AB16	2016	Thailand	n/a	Homo sapiens	n/a		ERR2618872	HiSeq X Ten	n/a	215	83	3884186	127584	38.98	7.62	KL10	OCL5
13		305189	pw	SAMEA104305189	PRJEB19226	AB17	2016	Thailand	n/a	Homo sapiens	n/a		ERR2618873	HiSeq X Ten	n/a	2	57	3939698	164344	38.82	20.05	KL2	OCL1
14		305190	pw	SAMEA104305190	PRJEB19226	AB18	2016	Thailand	n/a	Homo sapiens	n/a		ERR2618874	HiSeq X Ten	n/a	2	59	3979900	162136	38.85	4.87	KL10	OCL1
15		305191	pw	SAMEA104305191	PRJEB19226	AB19	2016	Thailand	n/a	Homo sapiens	n/a		ERR2618875	HiSeq X Ten	n/a	10	65	3773214	162021	38.85	2.6	KL49	OCL2
16		305193	pw	SAMEA104305193	PRJEB19226	AB21	2016	Thailand	n/a	Homo sapiens	n/a		ERR2618877	HiSeq X Ten	n/a	1432	23	3732883	366745	38.82	23.44	KL179	OCL4
17		305194	pw	SAMEA104305194	PRJEB19226	AB22	2016	Thailand	n/a	Homo sapiens	n/a		ERR2618878	HiSeq X Ten	n/a	2	59	3957655	167951	38.86	4.93	KL3	OCL1
18		305195	pw	SAMEA104305195	PRJEB19226	AB23	2016	Thailand	n/a	Homo sapiens	n/a		ERR2618879	HiSeq X Ten	n/a	2	54	3999278	164239	38.76	9.78	KL2	OCL1
19		305196	pw	SAMEA104305196	PRJEB19226	AB24	2016	Thailand	n/a	Homo sapiens	n/a		ERR2618880	HiSeq X Ten	n/a	25	16	4013014	765922	38.89	7.3	KL37	OCL5
20	20	305197	pw	SAMEA104305197	PRJEB19226	AB25	2016	Thailand	n/a	Homo sapiens	n/a		ERR2618881	HiSeq X Ten	n/a	2	53	3906935	157770	38.93	0	KL10	OCL1
21		305198	pw	SAMEA104305198	PRJEB19226	AB26	2016	Thailand	n/a	Homo sapiens	n/a		ERR2618882	HiSeq X Ten	n/a	16	51	4035818	170016	38.94	2.45	KL24	OCL7
22		305199	pw	SAMEA104305199	PRJEB19226	AB27	2016	Thailand	n/a	Homo sapiens	n/a		ERR2618883	HiSeq X Ten	n/a	2	80	3972802	127143	38.82	9.77	KL10	OCL1
23		305200	pw	SAMEA104305200	PRJEB19226	AB28	2016	Thailand	n/a	Homo sapiens	n/a		ERR2618884	HiSeq X Ten	n/a	1432	19	3727622	464543	38.82	10.46	KL179	OCL4
24		305201	pw	SAMEA104305201	PRJEB19226	AB29	2016	Thailand	n/a	Homo sapiens	n/a		ERR2618885	HiSeq X Ten	n/a	2	52	3909440	184722	38.93	14.99	KL49	OCL1
25		305202	pw	SAMEA104305202	PRJEB19226	AB30	2016	Thailand	n/a	Homo sapiens	n/a		ERR2618886	HiSeq X Ten	n/a	164	64	3856872	180438	38.88	10.06	KL47	OCL5
26		305205	pw	SAMEA104305205	PRJEB19226	AB33	2016	Thailand	n/a	Homo sapiens	n/a		ERR2618889	HiSeq X Ten	n/a	2	56	3902931	168225	38.86	7.56	KL52	OCL1
27		305206	pw	SAMEA104305206	PRJEB19226	AB34	2016	Thailand	n/a	Homo sapiens	n/a		ERR2618890	HiSeq X Ten	n/a	2	55	3895780	167951	38.86	4.93	KL52	OCL1
28		305207	pw	SAMEA104305207	PRJEB19226	AB35	2016	Thailand	n/a	Homo sapiens	n/a		ERR2618891	HiSeq X Ten	n/a	2	57	3943788	164239	38.84	4.92	KL2	OCL1
29		305208	pw	SAMEA104305208	PRJEB19226	AB36	2016	Thailand	n/a	Homo sapiens	n/a		ERR2618892	HiSeq X Ten	n/a	2	85	4146054	131828	38.72	4.7	KL2	OCL1
30		305209	pw	SAMEA104305209	PRJEB19226	AB37	2016	Thailand	n/a	Homo sapiens	n/a		ERR2618893	HiSeq X Ten	n/a	2	51	3910605	167951	38.86	9.92	KL2	OCL1
31		305210	pw	SAMEA104305210	PRJEB19226	AB38	2016	Thailand	n/a	Homo sapiens	n/a		ERR2618894	HiSeq X Ten	n/a	129	146	4201285	72552	38.96	16.04	KL178	OCL3
32		305211	pw	SAMEA104305211	PRJEB19226	AB39	2016	Thailand	n/a	Homo sapiens	n/a		ERR2618895	HiSeq X Ten	n/a	2	54	3890719	155356	38.86	5.01	KL52	OCL1
33		305214	pw	SAMEA104305214	PRJEB19226	AB42	2016	Thailand	n/a	Homo sapiens	n/a		ERR2618898	HiSeq X Ten	n/a	2	56	3945107	162136	38.84	4.99	KL2	OCL1
34		305216	pw	SAMEA104305216	PRJEB19226	AB44	2016	Thailand	n/a	Homo sapiens	n/a		ERR2618900	HiSeq X Ten	n/a	2	62	3941217	162616	38.87	12.41	KL10	OCL1
35		305217	pw	SAMEA104305217	PRJEB19226	AB45	2016	Thailand	n/a	Homo sapiens	n/a		ERR2618901	HiSeq X Ten	n/a	2	74	3986494	114362	38.81	4.92	KL6	OCL1
36		305218	pw	SAMEA104305218	PRJEB19226	AB46	2016	Thailand	n/a	Homo sapiens	n/a		ERR2618902	HiSeq X Ten	n/a	2	75	3985811	114362	38.81	7.35	KL6	OCL1
37		305219	pw	SAMEA104305219	PRJEB19226	AB47	2016	Thailand	n/a	Homo sapiens	n/a		ERR2618903	HiSeq X Ten	n/a	2500	120	3649276	70805	39.07	8.03	KL60	OCL7
38		305220	pw	SAMEA104305220	PRJEB19226	AB48	2016	Thailand	n/a	Homo sapiens	n/a		ERR2618904	HiSeq X Ten	n/a	1356	26	3773937	472874	38.92	2.54	KL63	OCL2
39		305221	pw	SAMEA104305221	PRJEB19226	AB49	2016	Thailand	n/a	Homo sapiens	n/a		ERR2618905	HiSeq X Ten	n/a	2	53	3977096	184722	38.83	2.46	KL49	OCL1
40		305222	pw	SAMEA104305222	PRJEB19226	AB50	2016	Thailand	n/a	Homo sapiens	n/a		ERR2618906	HiSeq X Ten	n/a	2	53	3850190	157882	38.91	7.53	KL52	OCL1
41		305223	pw	SAMEA104305223	PRJEB19226	AB51	2016	Thailand	n/a	Homo sapiens	n/a		ERR2618907	HiSeq X Ten	n/a	2	58	3977845	162136	38.85	2.46	KL47	OCL1
42		305224	pw	SAMEA104305224	PRJEB19226	AB52	2016	Thailand	n/a	Homo sapiens	n/a		ERR2618908	HiSeq X Ten	n/a	2	72	3944969	127143	38.82	17.39	KL10	OCL1
43		305226	pw	SAMEA104305226	PRJEB19226	AB54	2016	Thailand	n/a	Homo sapiens	n/a		ERR2618910	HiSeq X Ten	n/a	52	17	3765279	1010611	38.89	2.63	KL57	OCL1
44		305227	pw	SAMEA104305227	PRJEB19226	AB55	2016	Thailand	n/a	Homo sapiens	n/a		ERR2618911	HiSeq X Ten	n/a	2	84	3989019	88397	38.82	24.49	KL6	OCL1
45		305228	pw	SAMEA104305228	PRJEB19226	AB56	2016	Thailand	n/a	Homo sapiens	n/a		ERR2618912	HiSeq X Ten	n/a	2	76	3900847	127143	38.92	9.97	KL10	OCL1
46		305231	pw	SAMEA104305231	PRJEB19226	AB59	2016	Thailand	n/a	Homo sapiens	n/a		ERR2618915	HiSeq X Ten	n/a	2	51	3895796	168226	38.83	2.57	KL10	OCL1
47		305233	pw	SAMEA104305233	PRJEB19226	AB61	2016	Thailand	n/a	Homo sapiens	n/a		ERR2618917	HiSeq X Ten	n/a	2	78	3971888	127143	38.82	9.82	KL10	OCL1
48		305234	pw	SAMEA104305234	PRJEB19226	AB62	2016	Thailand	n/a	Homo sapiens	n/a		ERR2618918	HiSeq X Ten	n/a	2	77	3902496	122105	38.92	7.48	KL10	OCL1
49		305236	pw	SAMEA104305236	PRJEB19226	AB64	2016	Thailand	n/a	Homo sapiens	n/a		ERR2618920	HiSeq X Ten	n/a	2	85	3971932	110459	38.82	7.35	KL10	OCL1
50		305237	pw	SAMEA104305237	PRJEB19226	AB65	2016	Thailand	n/a	Homo sapiens	n/a		ERR2618921	HiSeq X Ten	n/a	2	82	4029494	162136	38.82	2.43	KL22	OCL1
51		305240	pw	SAMEA104305240	PRJEB19226	AB68	2016	Thailand	n/a	Homo sapiens	n/a		ERR2618924	HiSeq X Ten	n/a	2118	46	3845186	295467	38.88	15.84	KL24	OCL7
52		305241	pw	SAMEA104305241	PRJEB19226	AB69	2016	Thailand	n/a	Homo sapiens	n/a		ERR2618925	HiSeq X Ten	n/a	103	41	3941815	255959	39	4.95	KL24	OCL7
53		305243	pw	SAMEA104305243	PRJEB19226	AB71	2016	Thailand	n/a	Homo sapiens	n/a		ERR2618927	HiSeq X Ten	n/a	2	51	3947469	164389	38.84	7.45	KL3	OCL1
54		305244	pw	SAMEA104305244	PRJEB19226	AB72	2016	Thailand	n/a	Homo sapiens	n/a		ERR2618928	HiSeq X Ten	n/a	2	56	3907243	194265	38.94	5.04	KL3	OCL1
55		305245	pw	SAMEA104305245	PRJEB19226	AB73	2016	Thailand	n/a	Homo sapiens	n/a		ERR2618929	HiSeq X Ten	n/a	2	76	3961109	106445	38.83	7.35	KL6	OCL1
56		305248	pw	SAMEA104305248	PRJEB19226	AB76	2016	Thailand	n/a	Homo sapiens	n/a		ERR2618932	HiSeq X Ten	n/a	1433	95	3740483	88234	39.02	5.24	KL134	OCL6
57		305249	pw	SAMEA104305249	PRJEB19226	AB77	2016	Thailand	n/a	Homo sapiens	n/a		ERR2618933	HiSeq X Ten	n/a	215	73	4023861	133643	39.02	7.33	KL128	OCL5
58		305250	pw	SAMEA104305250	PRJEB19226	AB78	2016	Thailand	n/a	Homo sapiens	n/a		ERR2618934	HiSeq X Ten	n/a	2	46	3896895	220634	38.94	2.51	KL47	OCL1
59		305251	pw	SAMEA104305251	PRJEB19226	AB79	2016	Thailand	n/a	Homo sapiens	n/a		ERR2618935	HiSeq X Ten	n/a	2	62	3977264	184796	38.83	19.51	KL52	OCL1
60		305252	pw	SAMEA104305252	PRJEB19226	AB80	2016	Thailand	n/a	Homo sapiens	n/a		ERR2618936	HiSeq X Ten	n/a	2	85	3961375	104933	38.83	2.47	KL6	OCL1
61		305253	pw	SAMEA104305253	PRJEB19226	AB81	2016	Thailand	n/a	Homo sapiens	n/a		ERR2618937	HiSeq X Ten	n/a	2	69	3995814	162136	38.95	9.94	KL47	OCL1
62		305255	pw	SAMEA104305255	PRJEB19226	AB83	2016	Thailand	n/a	Homo sapiens	n/a		ERR2618939	HiSeq X Ten	n/a	1153	36	3823888	468085	38.82	0	KL136	OCL2
63		305256	pw	SAMEA104305256	PRJEB19226	AB84	2016	Thailand	n/a	Homo sapiens	n/a		ERR2618940	HiSeq X Ten	n/a	2	52	3944144	167951	38.84	9.89	KL2	OCL1
64		305257	pw	SAMEA104305257	PRJEB19226	AB85	2016	Thailand	n/a	Homo sapiens	n/a		ERR2618941	HiSeq X Ten	n/a	2	53	3911641	147686	38.93	12.4	KL10	OCL1
65		305259	pw	SAMEA104305259	PRJEB19226	AB87	2016	Thailand	n/a	Homo sapiens	n/a		ERR2618943	HiSeq X Ten	n/a	164	62	3850116	223722	38.9	2.57	KL47	OCL5
66		305260	pw	SAMEA104305260	PRJEB19226	AB88	2016	Thailand	n/a	Homo sapiens	n/a		ERR2618944	HiSeq X Ten	n/a	2	64	3935041	131055	38.9	15.02	KL125	OCL1
67		305262	pw	SAMEA104305262	PRJEB19226	AB90	2016	Thailand	n/a	Homo sapiens	n/a		ERR2618946	HiSeq X Ten	n/a	866	13	3810868	2388760	38.9	0	KL9	OCL2
68		305263	pw	SAMEA104305263	PRJEB19226	AB91	2016	Thailand	n/a	Homo sapiens	n/a		ERR2618947	HiSeq X Ten	n/a	2	74	3933926	157772	38.94	12.53	KL3	OCL1
69		305264	pw	SAMEA104305264	PRJEB19226	AB92	2016	Thailand	n/a	Homo sapiens	n/a		ERR2618948	HiSeq X Ten	n/a	2	55	3909129	145710	38.97	9.87	KL125	OCL1
70		305265	pw	SAMEA104305265	PRJEB19226	AB93	2016	Thailand	n/a	Homo sapiens	n/a		ERR2618949	HiSeq X Ten	n/a	2	50	3912532	168226	38.94	12.29	KL10	OCL1
71		305266	pw	SAMEA104305266	PRJEB19226	AB94	2016	Thailand	n/a	Homo sapiens	n/a		ERR2618950	HiSeq X Ten	n/a	653	125	3696796	76572	38.98	0	KL66	OCL14
72		305267	pw	SAMEA104305267	PRJEB19226	AB95	2016	Thailand	n/a	Homo sapiens	n/a		ERR2618951	HiSeq X Ten	n/a	374	22	3875234	2066493	38.82	0	KL3	OCL2
73		305269	pw	SAMEA104305269	PRJEB19226	AB97	2016	Thailand	n/a	Homo sapiens	n/a		ERR2618953	HiSeq X Ten	n/a	10	28	3659365	240833	38.88	5.36	KL108	OCL2
74		305272	pw	SAMEA104305272	PRJEB19226	AB100	2016	Thailand	n/a	Homo sapiens	n/a		ERR2618956	HiSeq X Ten	n/a	2	58	3986180	162136	38.84	2.48	KL6	OCL1
75		305273	pw	SAMEA104305273	PRJEB19226	ABAPP-61	2016	Thailand	n/a	Homo sapiens	n/a		ERR2618957	HiSeq X Ten	n/a	2	52	3950949	169624	38.84	5.04	KL47	OCL1
76		305274	pw	SAMEA104305274	PRJEB19226	ABAPSP-114	2016	Thailand	n/a	Homo sapiens	n/a		ERR2618958	HiSeq X Ten	n/a	1057	12	3670994	2333820	38.86	5.37	KL207	OCL19
77		305275	pw	SAMEA104305275	PRJEB19226	ABAPH-350	2016	Thailand	n/a	Homo sapiens	n/a		ERR2618959	HiSeq X Ten	n/a	32	122	4236308	87462	39.03	7.01	KL7	OCL6
78		305276	pw	SAMEA104305276	PRJEB19226	ABMYSP-497	2016	Thailand	n/a	Homo sapiens	n/a		ERR2618960	HiSeq X Ten	n/a	2	64	3956166	144376	38.95	5	KL6	OCL1
79	15	305277	pw	SAMEA104305277	PRJEB19226	ABMYSP-109	2016	Thailand	n/a	Homo sapiens	n/a		ERR2618961	HiSeq X Ten	n/a	2	70	3925335	151929	38.92	12.33	KL10	OCL1
80		305278	pw	SAMEA104305278	PRJEB19226	ABMYSP-185	2016	Thailand	n/a	Homo sapiens	n/a		ERR2618962	HiSeq X Ten	n/a	2	64	3989067	144376	38.84	12.21	KL6	OCL1
81		305279	pw	SAMEA104305279	PRJEB19226	ABMYSP-216	2016	Thailand	n/a	Homo sapiens	n/a		ERR2618963	HiSeq X Ten	n/a	2	57	4034840	153833	38.85	12.14	KL6	OCL1
82		305280	pw	SAMEA104305280	PRJEB19226	ABMYH-1245	2016	Thailand	n/a	Homo sapiens	n/a		ERR2618964	HiSeq X Ten	n/a	2	71	3925487	151929	38.92	10.09	KL10	OCL1
83		305281	pw	SAMEA104305281	PRJEB19226	ABMYH-1257	2016	Thailand	n/a	Homo sapiens	n/a		ERR2618965	HiSeq X Ten	n/a	25	71	4200822	139276	38.98	4.74	KL14	OCL6
84		305282	pw	SAMEA104305282	PRJEB19226	ABMYH-1652	2016	Thailand	n/a	Homo sapiens	n/a		ERR2618966	HiSeq X Ten	n/a	2	63	4033321	144376	38.86	4.88	KL6	OCL1
85		305284	pw	SAMEA104305284	PRJEB19226	ABMYSP-444	2016	Thailand	n/a	Homo sapiens	n/a		ERR2618968	HiSeq X Ten	n/a	2	66	3847400	131043	38.96	7.67	KL196	OCL1
86		305285	pw	SAMEA104305285	PRJEB19226	ABMYSP-475	2016	Thailand	n/a	Homo sapiens	n/a		ERR2618969	HiSeq X Ten	n/a	2	65	3940951	144376	38.85	7.56	KL6	OCL1
87		305286	pw	SAMEA104305286	PRJEB19226	ABMYSP-477	2016	Thailand	n/a	Homo sapiens	n/a		ERR2618970	HiSeq X Ten	n/a	2	67	3955311	144373	38.94	7.58	KL6	OCL1
88		305287	pw	SAMEA104305287	PRJEB19226	ABMYSP-479	2016	Thailand	n/a	Homo sapiens	n/a		ERR2618971	HiSeq X Ten	n/a	2	59	3917178	122198	38.93	7.43	KL6	OCL1
89		305288	pw	SAMEA104305288	PRJEB19226	ABMYSP-497	2016	Thailand	n/a	Homo sapiens	n/a		ERR2618972	HiSeq X Ten	n/a	2	59	3916014	144376	38.93	12.46	KL6	OCL1
90		305289	pw	SAMEA104305289	PRJEB19226	ABMYSP-517	2016	Thailand	n/a	Homo sapiens	n/a		ERR2618973	HiSeq X Ten	n/a	2	59	4035178	154373	38.86	12.12	KL6	OCL1
91		305290	pw	SAMEA104305290	PRJEB19226	ABMYH-1889	2016	Thailand	n/a	Homo sapiens	n/a		ERR2618974	HiSeq X Ten	n/a	193	123	3814842	66380	38.87	5.09	KL185	OCL6
92		305294	pw	SAMEA104305294	PRJEB19226	ABJNH-92	2016	Thailand	n/a	Homo sapiens	n/a		ERR2618978	HiSeq X Ten	n/a	164	78	3865201	153635	38.89	10.09	KL47	OCL5
93		305295	pw	SAMEA104305295	PRJEB19226	ABJNH-403	2016	Thailand	n/a	Homo sapiens	n/a		ERR2618979	HiSeq X Ten	n/a	2	77	4022375	135107	38.85	19.69	KL3	OCL1
94		305296	pw	SAMEA104305296	PRJEB19226	ABMASP-366	2016	Thailand	n/a	Homo sapiens	n/a		ERR2618980	HiSeq X Ten	n/a	2	61	3882198	144376	38.92	7.52	KL6	OCL1
95		305297	pw	SAMEA104305297	PRJEB19226	ABMASP-373	2016	Thailand	n/a	Homo sapiens	n/a		ERR2618981	HiSeq X Ten	n/a	25	69	4205645	143967	39	4.61	KL14	OCL6
96		305298	pw	SAMEA104305298	PRJEB19226	ABMASP-379	2016	Thailand	n/a	Homo sapiens	n/a		ERR2618982	HiSeq X Ten	n/a	2	63	3951387	135969	38.82	7.42	KL6	OCL1
97		305300	pw	SAMEA104305300	PRJEB19226	ABMASP-491	2016	Thailand	n/a	Homo sapiens	n/a		ERR2618984	HiSeq X Ten	n/a	2	63	3956217	144373	38.95	9.73	KL6	OCL1
98		305301	pw	SAMEA104305301	PRJEB19226	ABAPSP-515	2016	Thailand	n/a	Homo sapiens	n/a		ERR2618985	HiSeq X Ten	n/a	164	58	3880353	222260	38.9	2.5	KL47	OCL5
99		305302	pw	SAMEA104305302	PRJEB19226	ABAPSP-521	2016	Thailand	n/a	Homo sapiens	n/a		ERR2618986	HiSeq X Ten	n/a	2	70	3931102	151929	38.93	10.02	KL10	OCL1
100		305303	pw	SAMEA104305303	PRJEB19226	ABAPSP-523	2016	Thailand	n/a	Homo sapiens	n/a		ERR2618987	HiSeq X Ten	n/a	164	58	3880162	222260	38.9	2.5	KL47	OCL5
101		305305	pw	SAMEA104305305	PRJEB19226	ABAPSP-64	2016	Thailand	n/a	Homo sapiens	n/a		ERR2618989	HiSeq X Ten	n/a	2	71	3925111	151929	38.92	4.99	KL10	OCL1
102		305306	pw	SAMEA104305306	PRJEB19226	ABAPP-93	2016	Thailand	n/a	Homo sapiens	n/a		ERR2618990	HiSeq X Ten	n/a	164	80	3867634	179200	38.89	7.52	KL47	OCL5
103		305307	pw	SAMEA104305307	PRJEB19226	ABAPSP-195	2016	Thailand	n/a	Homo sapiens	n/a		ERR2618991	HiSeq X Ten	n/a	2	60	3934049	147719	38.94	12.25	KL6	OCL1
104		305309	pw	SAMEA104305309	PRJEB19226	ABAPU-447	2016	Thailand	n/a	Homo sapiens	n/a		ERR2618993	HiSeq X Ten	n/a	372	108	3761266	95866	38.98	10.45	KL166	OCL6
105		305310	pw	SAMEA104305310	PRJEB19226	ABAPU-469	2016	Thailand	n/a	Homo sapiens	n/a		ERR2618994	HiSeq X Ten	n/a	2	57	4034095	153833	38.86	12.02	KL6	OCL1
106		305311	pw	SAMEA104305311	PRJEB19226	ABAPU-722	2016	Thailand	n/a	Homo sapiens	n/a		ERR2618995	HiSeq X Ten	n/a	2	63	4024101	144373	38.85	7.11	KL6	OCL1
107	13	305312	pw	SAMEA104305312	PRJEB19226	ABMYSP-494	2016	Thailand	n/a	Homo sapiens	n/a		ERR2618996	HiSeq X Ten	n/a	2	63	4035029	144376	38.85	7.14	KL6	OCL1
108		305313	pw	SAMEA104305313	PRJEB19226	ABMYSP-500	2016	Thailand	n/a	Homo sapiens	n/a		ERR2618997	HiSeq X Ten	n/a	939	19	3782352	674595	38.83	5.29	KL172	OCL4
109		305314	pw	SAMEA104305314	PRJEB19226	ABMYSP-6	2016	Thailand	n/a	Homo sapiens	n/a		ERR2618998	HiSeq X Ten	n/a	2	63	3995335	147719	38.84	4.86	KL6	OCL1
110		305317	pw	SAMEA104305317	PRJEB19226	ABMYSP-21	2016	Thailand	n/a	Homo sapiens	n/a		ERR2619001	HiSeq X Ten	n/a	2	62	3849770	131043	38.95	5.14	KL196	OCL1
111		305318	pw	SAMEA104305318	PRJEB19226	ABMYSP-28	2016	Thailand	n/a	Homo sapiens	n/a		ERR2619002	HiSeq X Ten	n/a	578	101	4303602	127811	38.89	6.81	KL81	OCL1
112		305319	pw	SAMEA104305319	PRJEB19226	ABMYSP-30	2016	Thailand	n/a	Homo sapiens	n/a		ERR2619003	HiSeq X Ten	n/a	25	71	4203543	143967	39	2.28	KL14	OCL6
113	15	305321	pw	SAMEA104305321	PRJEB19226	ABMYSP-101	2016	Thailand	n/a	Homo sapiens	n/a		ERR2619005	HiSeq X Ten	n/a	2	68	3923544	151929	38.92	7.52	KL10	OCL1
114		305322	pw	SAMEA104305322	PRJEB19226	ABMYSP-182	2016	Thailand	n/a	Homo sapiens	n/a		ERR2619006	HiSeq X Ten	n/a	2	72	3924238	145753	38.92	10.01	KL10	OCL1
115		305323	pw	SAMEA104305323	PRJEB19226	ABMYSP-187	2016	Thailand	n/a	Homo sapiens	n/a		ERR2619007	HiSeq X Ten	n/a	2	56	3912905	147728	38.92	5.01	KL10	OCL1
116		305324	pw	SAMEA104305324	PRJEB19226	ABMYSP-195	2016	Thailand	n/a	Homo sapiens	n/a		ERR2619008	HiSeq X Ten	n/a	164	78	3865679	179200	38.89	7.58	KL47	OCL5
117		305327	pw	SAMEA104305327	PRJEB19226	ABMYSP-207	2016	Thailand	n/a	Homo sapiens	n/a		ERR2619011	HiSeq X Ten	n/a	2	64	4039700	144373	38.86	12.03	KL6	OCL1
118	13	305328	pw	SAMEA104305328	PRJEB19226	ABMYSP-210	2016	Thailand	n/a	Homo sapiens	n/a		ERR2619012	HiSeq X Ten	n/a	2	65	3969144	131056	38.84	7.18	KL6	OCL1
119		305329	pw	SAMEA104305329	PRJEB19226	ABMYSP-213	2016	Thailand	n/a	Homo sapiens	n/a		ERR2619013	HiSeq X Ten	n/a	16	34	3744817	247890	38.87	7.8	KL24	OCL2
120		305330	pw	SAMEA104305330	PRJEB19226	ABMYH-797	2016	Thailand	n/a	Homo sapiens	n/a		ERR2619014	HiSeq X Ten	n/a	2	55	3909077	147725	38.93	2.51	KL10	OCL1
121		305332	pw	SAMEA104305332	PRJEB19226	ABMYSP-245	2016	Thailand	n/a	Homo sapiens	n/a		ERR2619016	HiSeq X Ten	n/a	2	68	3956925	135971	38.95	9.98	KL6	OCL1
122		305334	pw	SAMEA104305334	PRJEB19226	ABMYH-1033	2016	Thailand	n/a	Homo sapiens	n/a		ERR2619018	HiSeq X Ten	n/a	2	61	4001228	135924	38.85	12.07	KL6	OCL1
123		305335	pw	SAMEA104305335	PRJEB19226	ABMYH-1051	2016	Thailand	n/a	Homo sapiens	n/a		ERR2619019	HiSeq X Ten	n/a	25	69	4201135	139276	38.98	4.69	KL14	OCL6
124		305336	pw	SAMEA104305336	PRJEB19226	ABMYSP-419	2016	Thailand	n/a	Homo sapiens	n/a		ERR2619020	HiSeq X Ten	n/a	2	60	3915405	122198	38.93	10.04	KL6	OCL1
125		305338	pw	SAMEA104305338	PRJEB19226	AB3396	2016	Thailand	n/a	Homo sapiens	n/a		ERR2619022	HiSeq X Ten	n/a	2	55	3880760	184722	38.92	2.55	KL2	OCL1
126		305339	pw	SAMEA104305339	PRJEB19226	AB2792	2016	Thailand	n/a	Homo sapiens	n/a		ERR2619023	HiSeq X Ten	n/a	2	88	3848632	126162	38.88	17.77	KL49	OCL1
127		305340	pw	SAMEA104305340	PRJEB19226	AB3876	2016	Thailand	n/a	Homo sapiens	n/a		ERR2619024	HiSeq X Ten	n/a	16	65	4152613	199460	39.03	4.72	KL24	OCL7
128		305342	pw	SAMEA104305342	PRJEB19226	AB3893	2016	Thailand	n/a	Homo sapiens	n/a		ERR2619026	HiSeq X Ten	n/a	164	67	3976568	171214	38.84	4.83	KL47	OCL5
129		305343	pw	SAMEA104305343	PRJEB19226	AB4094	2016	Thailand	n/a	Homo sapiens	n/a		ERR2619027	HiSeq X Ten	n/a	164	81	4023890	180608	38.97	4.9	KL47	OCL5
130		305344	pw	SAMEA104305344	PRJEB19226	AB4124	2016	Thailand	n/a	Homo sapiens	n/a		ERR2619028	HiSeq X Ten	n/a	16	56	3949972	200774	38.87	7.29	KL24	OCL2
131		305345	pw	SAMEA104305345	PRJEB19226	AB6081	2016	Thailand	n/a	Homo sapiens	n/a		ERR2619029	HiSeq X Ten	n/a	129	142	4144321	64830	38.95	9.34	KL178	OCL3
132		305347	pw	SAMEA104305347	PRJEB19226	AB183	2016	Thailand	n/a	Homo sapiens	n/a		ERR2619031	HiSeq X Ten	n/a	16	74	4203542	199460	39.03	4.64	KL24	OCL7
133		305348	pw	SAMEA104305348	PRJEB19226	AB6054	2016	Thailand	n/a	Homo sapiens	n/a		ERR2619032	HiSeq X Ten	n/a	164	64	3909493	229428	38.87	5.04	KL47	OCL5
134		305349	pw	SAMEA104305349	PRJEB19226	AB724	2016	Thailand	n/a	Homo sapiens	n/a		ERR2619033	HiSeq X Ten	n/a	2	83	3997445	137709	38.79	16.96	KL49	OCL1
135		305350	pw	SAMEA104305350	PRJEB19226	AB1039	2016	Thailand	n/a	Homo sapiens	n/a		ERR2619034	HiSeq X Ten	n/a	2	54	3884570	164240	38.92	9.99	KL2	OCL1
136		305351	pw	SAMEA104305351	PRJEB19226	AB1003-09	2016	Thailand	n/a	Homo sapiens	n/a		ERR2619035	HiSeq X Ten	n/a	16	43	3962995	239717	38.83	4.69	KL24	OCL2
137		305352	pw	SAMEA104305352	PRJEB19226	AB1243-09	2016	Thailand	n/a	Homo sapiens	n/a		ERR2619036	HiSeq X Ten	n/a	129	167	4179191	57247	38.97	6.99	KL178	OCL3
138		305353	pw	SAMEA104305353	PRJEB19226	AB1492-09	2016	Thailand	n/a	Homo sapiens	n/a		ERR2619037	HiSeq X Ten	n/a	2	56	3888258	168225	38.92	2.44	KL2	OCL1
139		305354	pw	SAMEA104305354	PRJEB19226	AB1615-09	2016	Thailand	n/a	Homo sapiens	n/a		ERR2619038	HiSeq X Ten	n/a	164	60	3887091	194555	38.9	4.99	KL47	OCL5
140		305355	pw	SAMEA104305355	PRJEB19226	AB1623-09	2016	Thailand	n/a	Homo sapiens	n/a		ERR2619039	HiSeq X Ten	n/a	374	26	3917901	442822	38.71	2.48	KL49	OCL2
141		305356	pw	SAMEA104305356	PRJEB19226	AB1665-09	2016	Thailand	n/a	Homo sapiens	n/a		ERR2619040	HiSeq X Ten	n/a	108	24	3815048	383473	38.9	10.12	KL52	OCL1
142		305357	pw	SAMEA104305357	PRJEB19226	AB1719-09	2016	Thailand	n/a	Homo sapiens	n/a		ERR2619041	HiSeq X Ten	n/a	2	66	3919094	131062	38.89	9.98	KL49	OCL1
143		305358	pw	SAMEA104305358	PRJEB19226	AB1869-09	2016	Thailand	n/a	Homo sapiens	n/a		ERR2619042	HiSeq X Ten	n/a	16	29	3947468	230983	38.97	10.03	KL24	OCL7
144		305359	pw	SAMEA104305359	PRJEB19226	AB1931-09	2016	Thailand	n/a	Homo sapiens	n/a		ERR2619043	HiSeq X Ten	n/a	164	69	3933275	221568	38.89	2.49	KL47	OCL5
145		305360	pw	SAMEA104305360	PRJEB19226	AB1966-09	2016	Thailand	n/a	Homo sapiens	n/a		ERR2619044	HiSeq X Ten	n/a	374	30	3930733	442909	38.71	0	KL49	OCL2
146		305361	pw	SAMEA104305361	PRJEB19226	AB2069-09	2016	Thailand	n/a	Homo sapiens	n/a		ERR2619045	HiSeq X Ten	n/a	164	79	3917452	150781	38.91	7.45	KL47	OCL5
147		305362	pw	SAMEA104305362	PRJEB19226	AB2568-09	2016	Thailand	n/a	Homo sapiens	n/a		ERR2619046	HiSeq X Ten	n/a	215	79	3864724	87932	38.92	7.58	KL10	OCL5
148		305363	pw	SAMEA104305363	PRJEB19226	AB2682-09	2016	Thailand	n/a	Homo sapiens	n/a		ERR2619047	HiSeq X Ten	n/a	2	61	3892277	168682	38.92	9.89	KL210	OCL1
149		305364	pw	SAMEA104305364	PRJEB19226	AB2693-09	2016	Thailand	n/a	Homo sapiens	n/a		ERR2619048	HiSeq X Ten	n/a	164	53	3885434	229428	38.89	5.04	KL47	OCL5
150		305367	pw	SAMEA104305367	PRJEB19226	NPRC AB32	2016	Thailand	n/a	Homo sapiens	n/a		ERR2619068	HiSeq X Ten	n/a	-	12	3814648	2205954	38.94	0	KL28	OCL1
151		305368	pw	SAMEA104305368	PRJEB19226	NPRC AB3	2016	Thailand	n/a	Homo sapiens	n/a		ERR2619069	HiSeq X Ten	n/a	-	11	3814082	2205839	38.93	2.54	KL28	OCL1
152		305369	pw	SAMEA104305369	PRJEB19226	NPRC AB5	2016	Thailand	n/a	Homo sapiens	n/a		ERR2619070	HiSeq X Ten	n/a	25	42	4154697	301830	38.94	4.74	KL14	OCL6
153		305370	pw	SAMEA104305370	PRJEB19226	NPRC AB24	2016	Thailand	n/a	Homo sapiens	n/a		ERR2619071	HiSeq X Ten	n/a	2	65	3846019	134868	39.01	4.99	KL52	OCL1
154		305371	pw	SAMEA104305371	PRJEB19226	AB3025-09	2016	Thailand	n/a	Homo sapiens	n/a		ERR2619049	HiSeq X Ten	n/a	215	84	3872834	78913	38.94	5.29	KL10	OCL5
155		305372	pw	SAMEA104305372	PRJEB19226	AB3165-09	2016	Thailand	n/a	Homo sapiens	n/a		ERR2619050	HiSeq X Ten	n/a	16	59	4072558	199460	39.14	11.76	KL24	OCL7
156		305373	pw	SAMEA104305373	PRJEB19226	AB3240-09	2016	Thailand	n/a	Homo sapiens	n/a		ERR2619051	HiSeq X Ten	n/a	374	22	3917941	444111	38.71	2.45	KL49	OCL2
157		305374	pw	SAMEA104305374	PRJEB19226	AB3905-09	2016	Thailand	n/a	Homo sapiens	n/a		ERR2619052	HiSeq X Ten	n/a	16	66	4078069	164700	39.06	4.83	KL24	OCL7
158		305375	pw	SAMEA104305375	PRJEB19226	AB3933-09	2016	Thailand	n/a	Homo sapiens	n/a		ERR2619053	HiSeq X Ten	n/a	215	79	3874423	84777	38.89	10.09	KL10	OCL5
159		305376	pw	SAMEA104305376	PRJEB19226	AB4127-09	2016	Thailand	n/a	Homo sapiens	n/a		ERR2619054	HiSeq X Ten	n/a	215	84	3850059	79303	38.91	7.56	KL10	OCL5
160		305378	pw	SAMEA104305378	PRJEB19226	AB4452-09	2016	Thailand	n/a	Homo sapiens	n/a		ERR2619056	HiSeq X Ten	n/a	2	51	3882225	141679	38.92	4.92	KL2	OCL1
161		305379	pw	SAMEA104305379	PRJEB19226	AB4478-09	2016	Thailand	n/a	Homo sapiens	n/a		ERR2619057	HiSeq X Ten	n/a	215	80	3818332	84803	38.89	7.67	KL10	OCL5
162		305380	pw	SAMEA104305380	PRJEB19226	AB4545-09	2016	Thailand	n/a	Homo sapiens	n/a		ERR2619058	HiSeq X Ten	n/a	129	166	4177417	68141	38.97	4.72	KL178	OCL3
163		305381	pw	SAMEA104305381	PRJEB19226	AB4893-09	2016	Thailand	n/a	Homo sapiens	n/a		ERR2619059	HiSeq X Ten	n/a	129	137	4155371	64731	38.95	9.39	KL178	OCL3
164		305382	pw	SAMEA104305382	PRJEB19226	P130	2016	Thailand	n/a	Homo sapiens	n/a		ERR2619060	HiSeq X Ten	n/a	2	53	3909762	194265	38.94	5.04	KL3	OCL1
165		305383	pw	SAMEA104305383	PRJEB19226	NPRC AB2	2016	Thailand	n/a	Homo sapiens	n/a		ERR2619061	HiSeq X Ten	n/a	-	11	3814728	2205984	38.94	2.6	KL28	OCL1
166		305384	pw	SAMEA104305384	PRJEB19226	NPRC AB4	2016	Thailand	n/a	Homo sapiens	n/a		ERR2619062	HiSeq X Ten	n/a	193	120	3771494	70847	38.98	7.82	KL48	OCL5
167		305385	pw	SAMEA104305385	PRJEB19226	NPRC AB14	2016	Thailand	n/a	Homo sapiens	n/a		ERR2619063	HiSeq X Ten	n/a	113	53	4091851	241094	38.94	14.42	KL43	OCL5
168		305388	pw	SAMEA104305388	PRJEB19226	NPRC AB28	2016	Thailand	n/a	Homo sapiens	n/a		ERR2619072	HiSeq X Ten	n/a	2	68	3784852	98158	38.97	7.82	KL52	OCL1
169		305389	pw	SAMEA104305389	PRJEB19226	NPRC AB7	2016	Thailand	n/a	Homo sapiens	n/a		ERR2619073	HiSeq X Ten	n/a	215	70	3930833	138648	39.06	9.82	KL10	OCL5
170		305390	pw	SAMEA104305390	PRJEB19226	NPRC AB10	2016	Thailand	n/a	Homo sapiens	n/a		ERR2619074	HiSeq X Ten	n/a	-	11	3813721	2206297	38.93	5.19	KL28	OCL1
171		305391	pw	SAMEA104305391	PRJEB19226	NPRC AB11	2016	Thailand	n/a	Homo sapiens	n/a		ERR2619075	HiSeq X Ten	n/a	2	64	3849753	138570	38.93	12.7	KL52	OCL1
172		305392	pw	SAMEA104305392	PRJEB19226	NPRC AB13	2016	Thailand	n/a	Homo sapiens	n/a		ERR2619076	HiSeq X Ten	n/a	2	54	3913287	194265	38.94	7.31	KL3	OCL1
173		305393	pw	SAMEA104305393	PRJEB19226	NPRC AB15	2016	Thailand	n/a	Homo sapiens	n/a		ERR2619077	HiSeq X Ten	n/a	2	59	3913067	194265	38.94	5.03	KL3	OCL1
174		305394	pw	SAMEA104305394	PRJEB19226	NPRC AB17	2016	Thailand	n/a	Homo sapiens	n/a		ERR2619078	HiSeq X Ten	n/a	2	46	3903278	221293	38.94	2.51	KL2	OCL1
175		305395	pw	SAMEA104305395	PRJEB19226	NPRC AB18	2016	Thailand	n/a	Homo sapiens	n/a		ERR2619079	HiSeq X Ten	n/a	2	57	3913969	184722	38.94	10.09	KL3	OCL1
176		305396	pw	SAMEA104305396	PRJEB19226	NPRC AB19	2016	Thailand	n/a	Homo sapiens	n/a		ERR2619080	HiSeq X Ten	n/a	2	55	3914280	192586	38.94	7.54	KL2	OCL1
177		305397	pw	SAMEA104305397	PRJEB19226	NPRC AB20	2016	Thailand	n/a	Homo sapiens	n/a		ERR2619081	HiSeq X Ten	n/a	215	70	3895522	139026	39.06	4.98	KL52	OCL5
178		305398	pw	SAMEA104305398	PRJEB19226	NPRC AB22	2016	Thailand	n/a	Homo sapiens	n/a		ERR2619082	HiSeq X Ten	n/a	2	57	3913904	194265	38.94	7.51	KL3	OCL1
179		305399	pw	SAMEA104305399	PRJEB19226	NPRC AB26	2016	Thailand	n/a	Homo sapiens	n/a		ERR2619083	HiSeq X Ten	n/a	2	67	3856179	116918	38.92	8.01	KL52	OCL1
180		305400	pw	SAMEA104305400	PRJEB19226	NPRC AB30	2016	Thailand	n/a	Homo sapiens	n/a		ERR2619084	HiSeq X Ten	n/a	215	70	3987327	149464	38.92	7.37	KL10	OCL5
181		305402	pw	SAMEA104305402	PRJEB19226	NPRC AB34	2016	Thailand	n/a	Homo sapiens	n/a		ERR2619086	HiSeq X Ten	n/a	215	67	4076152	137184	38.98	7.16	KL47	OCL5
182		305403	pw	SAMEA104305403	PRJEB19226	NPRC AB36	2016	Thailand	n/a	Homo sapiens	n/a		ERR2619087	HiSeq X Ten	n/a	2	59	3744047	124656	38.96	5.26	KL52	OCL1
183		394741	pw	SAMEA4394741	PRJEB19226	KPMYSP501	2016	Thailand	n/a	Homo sapiens	n/a		ERR2397489	HiSeq X Ten	n/a	1432	19	3732101	464543	38.84	10.56	KL179	OCL4
184		394742	pw	SAMEA4394742	PRJEB19226	KPMYSP3	2016	Thailand	n/a	Homo sapiens	n/a		ERR2397490	HiSeq X Ten	n/a	2	71	3982788	162494	38.89	12.28	KL3	OCL1
185	20	394745	pw	SAMEA4394745	PRJEB19226	KPMYSP103	2016	Thailand	n/a	Homo sapiens	n/a		ERR2397492	HiSeq X Ten	n/a	2	58	3913134	157638	38.94	15.13	KL10	OCL1
186		394746	pw	SAMEA4394746	PRJEB19226	KPMYSP113	2016	Thailand	n/a	Homo sapiens	n/a		ERR2397493	HiSeq X Ten	n/a	16	55	4029869	139710	38.94	4.94	KL24	OCL7
187		394750	pw	SAMEA4394750	PRJEB19226	KPMYSP249	2016	Thailand	n/a	Homo sapiens	n/a		ERR2397494	HiSeq X Ten	n/a	164	73	3879908	180331	38.91	7.53	KL47	OCL5
188		577007	pw	SAMEA5577007	PRJEB32181	AB003	2006	Thailand	n/a	Homo sapiens	sputum		ERR3292013	Illumina HiSeq 2500	shovill v1.1.0	1	98	4110174	223343	39.02	16.57	KL4	OCL3
189		911795	ncbi	SAMN02911795	PRJNA255268	T25	2010	Thailand	Bangkok	Homo sapiens	wound swab	GCF_000761465.1		Illumina HiSeq	CLC genomic workbench v. 7.1	2	67	3855815	157611	38.94	32.42	KL3	OCL1
190		912205	ncbi	SAMN02912205	PRJNA255268	T87	2010	Thailand	Bangkok	n/a	n/a	GCF_000805595.1		Illumina MiSeq	CLC NGS Cell v. 7.5	2	84	3878071	127636	38.92	0	KL49	OCL1
191		080627	ncbi	SAMN03080627	PRJNA255268	T7	2010	Thailand	Bangkok	Homo sapiens	n/a	GCF_000805545.1		Illumina MiSeq	CLC NGS Cell v. 7.5	2	69	3938556	121947	38.84	0	KL2	OCL1
192		080628	ncbi	SAMN03080628	PRJNA255268	T122	2010	Thailand	Bangkok	Homo sapiens	n/a	GCF_000802895.1		Illumina MiSeq	CLC NGS Cell v. 7.5	2	74	3938080	121321	38.88	0.43	KL47	OCL1
193		080630	ncbi	SAMN03080630	PRJNA255268	T173	2010	Thailand	Bangkok	Homo sapiens	n/a	GCF_000802885.1		Illumina MiSeq	CLC NGS Cell v. 7.5	2	65	3936842	121855	38.95	1.27	KL3	OCL1
194		080631	ncbi	SAMN03080631	PRJNA255268	T185	2010	Thailand	Bangkok	Homo sapiens	n/a	GCF_000805615.1		Illumina MiSeq	CLC NGS Cell v. 7.5	2	104	3981483	140828	38.88	0	KL52	OCL1
195		080632	ncbi	SAMN03080632	PRJNA255268	T188	2010	Thailand	Bangkok	Homo sapiens	n/a	GCF_000805635.1		Illumina MiSeq	CLC NGS Cell v. 7.5	2	110	3976636	130770	38.88	0	KL52	OCL1
196		080633	ncbi	SAMN03080633	PRJNA255268	T214	2010	Thailand	Bangkok	Homo sapiens	n/a	GCF_000802915.1		Illumina MiSeq	CLC NGS Cell v. 7.5	10	34	3793859	205362	38.87	1.92	KL108	OCL2
197		080635	ncbi	SAMN03080635	PRJNA255268	T229	2010	Thailand	Bangkok	Homo sapiens	n/a	GCF_000805535.1		Illumina MiSeq	CLC NGS Cell v. 7.5	653	128	3673380	71519	39	0	KL66	OCL14
198		080636	ncbi	SAMN03080636	PRJNA255268	T258	2010	Thailand	Bangkok	Homo sapiens	n/a	GCF_000805525.1		Illumina MiSeq	CLC NGS Cell v. 7.5	2	105	3943010	90247	39.06	0	KL52	OCL1
199		080637	ncbi	SAMN03080637	PRJNA255268	T271	2010	Thailand	Bangkok	Homo sapiens	n/a	GCF_000805515.1		Illumina MiSeq	CLC NGS Cell v. 7.5	215	91	3860407	105643	38.94	0	KL52	OCL5
200		203008	ncbi	SAMN07203008	PRJNA389557	ABCRPSTH02	2016	Thailand	n/a	Homo sapiens	n/a	GCF_002239885.1		Illumina NextSeq 500	SPAdes v. 3.1.1	2	92	3879348	121971	38.93	0	KL10	OCL1
201		203009	ncbi	SAMN07203009	PRJNA389557	ABCRPSTH01	2016	Thailand	n/a	Homo sapiens	n/a	GCF_002239735.1		Illumina NextSeq 500	SPAdes v. 3.1.1	2	80	3970629	131026	38.82	0	KL6	OCL1
202		203010	ncbi	SAMN07203010	PRJNA389557	ABCRPUTH03	2016	Thailand	n/a	Homo sapiens	n/a	GCF_002239865.1		Illumina NextSeq 500	SPAdes v. 3.1.1	2	67	3939944	131059	38.83	0	KL2	OCL1
203		203011	ncbi	SAMN07203011	PRJNA389557	ABCRPUTH02	2016	Thailand	n/a	Homo sapiens	n/a	GCF_002239725.1		Illumina NextSeq 500	SPAdes v. 3.1.1	16	47	4019986	179614	38.93	0	KL24	OCL7
204		450593	ncbi	SAMN07450593	PRJNA389557	ABCRPUTH06	2016	Thailand	Bangkok	Homo sapiens	n/a	GCF_002249655.1		Illumina NextSeq 500	SPAdes v. 3.1.1	2	77	3938920	124040	38.83	0	KL2	OCL1
205		450594	ncbi	SAMN07450594	PRJNA389557	ABCRPUTH05	2016	Thailand	Bangkok	Homo sapiens	n/a	GCF_002249365.1		Illumina NextSeq 500	SPAdes v. 3.1.1	215	98	3943734	81952	38.87	0	KL10	OCL5
206		450595	ncbi	SAMN07450595	PRJNA389557	ABCRPUTH04	2016	Thailand	Bangkok	Homo sapiens	n/a	GCF_002249335.1		Illumina NextSeq 500	SPAdes v. 3.1.1	2	79	3941122	124367	38.83	0	KL2	OCL1
207		450596	ncbi	SAMN07450596	PRJNA389557	ABCRPSTH12	2016	Thailand	Bangkok	Homo sapiens	n/a	GCF_002249325.1		Illumina NextSeq 500	SPAdes v. 3.1.1	2	92	3877268	110141	38.92	0	KL10	OCL1
208		450597	ncbi	SAMN07450597	PRJNA389557	ABCRPSTH11	2016	Thailand	Bangkok	Homo sapiens	n/a	GCF_002249585.1		Illumina NextSeq 500	SPAdes v. 3.1.1	2	94	3894028	110141	38.92	0	KL10	OCL1
209		450598	ncbi	SAMN07450598	PRJNA389557	ABCRPSTH10	2016	Thailand	Bangkok	Homo sapiens	n/a	GCF_002249305.1		Illumina NextSeq 500	SPAdes v. 3.1.1	2	99	3893616	110141	38.91	0	KL10	OCL1
210		450683	ncbi	SAMN07450683	PRJNA389557	ABCRPSTH09	2016	Thailand	Bangkok	Homo sapiens	n/a	GCF_002249255.1		Illumina NextSeq 500	SPAdes v. 3.1.1	2	89	3950331	121971	38.83	0	KL10	OCL1
211		450684	ncbi	SAMN07450684	PRJNA389557	ABCRPSTH08	2016	Thailand	Bangkok	Homo sapiens	n/a	GCF_002249545.1		Illumina NextSeq 500	SPAdes v. 3.1.1	2	91	3898042	121924	38.89	0	KL10	OCL1
212		450685	ncbi	SAMN07450685	PRJNA389557	ABCRPSTH07	2016	Thailand	Bangkok	Homo sapiens	n/a	GCF_002249225.1		Illumina NextSeq 500	SPAdes v. 3.1.1	2	79	3884131	121968	38.86	0	KL52	OCL1
213		450686	ncbi	SAMN07450686	PRJNA389557	ABCRPSTH06	2016	Thailand	Bangkok	Homo sapiens	n/a	GCF_002249265.1		Illumina NextSeq 500	SPAdes v. 3.1.1	2	72	3885822	121968	38.86	0	KL52	OCL1
214		450687	ncbi	SAMN07450687	PRJNA389557	ABCRPSTH05	2016	Thailand	Bangkok	Homo sapiens	n/a	GCF_002249245.1		Illumina NextSeq 500	SPAdes v. 3.1.1	2	93	3956664	130792	38.93	0	KL6	OCL1
215		450688	ncbi	SAMN07450688	PRJNA389557	ABCRPSTH04	2016	Thailand	Bangkok	Homo sapiens	n/a	GCF_002249185.1		Illumina NextSeq 500	SPAdes v. 3.1.1	2	89	3956311	131066	38.93	0	KL6	OCL1
216		450689	ncbi	SAMN07450689	PRJNA389557	ABCRPSTH03	2016	Thailand	Bangkok	Homo sapiens	n/a	GCF_002249135.1		Illumina NextSeq 500	SPAdes v. 3.1.1	2	78	3983140	131026	38.83	0	KL6	OCL1
217		450714	ncbi	SAMN07450714	PRJNA389557	ABCRPUTH15	2016	Thailand	Bangkok	Homo sapiens	n/a	GCF_002249525.1		Illumina NextSeq 500	SPAdes v. 3.1.1	2	88	4022655	140356	38.83	0	KL6	OCL1
218		450715	ncbi	SAMN07450715	PRJNA389557	ABCRPUTH14	2016	Thailand	Bangkok	Homo sapiens	n/a	GCF_002249505.1		Illumina NextSeq 500	SPAdes v. 3.1.1	2	78	3941139	121794	38.83	0	KL2	OCL1
219		450716	ncbi	SAMN07450716	PRJNA389557	ABCRPUTH13	2016	Thailand	Bangkok	Homo sapiens	n/a	GCF_002249475.1		Illumina NextSeq 500	SPAdes v. 3.1.1	571	106	3853647	110112	38.82	0	KL49	OCL1
220		450717	ncbi	SAMN07450717	PRJNA389557	ABCRPUTH12	2016	Thailand	Bangkok	Homo sapiens	n/a	GCF_002249465.1		Illumina NextSeq 500	SPAdes v. 3.1.1	2	73	3940296	120444	38.83	0	KL2	OCL1
221		450718	ncbi	SAMN07450718	PRJNA389557	ABCRPUTH11	2016	Thailand	Bangkok	Homo sapiens	n/a	GCF_002249605.1		Illumina NextSeq 500	SPAdes v. 3.1.1	2	105	3954497	88932	38.91	0	KL6	OCL1
222		450719	ncbi	SAMN07450719	PRJNA389557	ABCRPUTH10	2016	Thailand	Bangkok	Homo sapiens	n/a	GCF_002249435.1		Illumina NextSeq 500	SPAdes v. 3.1.1	215	117	3938970	76158	38.94	0	KL45	OCL5
223		450720	ncbi	SAMN07450720	PRJNA389557	ABCRPUTH09	2016	Thailand	Bangkok	Homo sapiens	n/a	GCF_002249405.1		Illumina NextSeq 500	SPAdes v. 3.1.1	2	76	3971754	110141	38.84	0	KL6	OCL1
224		450721	ncbi	SAMN07450721	PRJNA389557	ABCRPUTH08	2016	Thailand	Bangkok	Homo sapiens	n/a	GCF_002249425.1		Illumina NextSeq 500	SPAdes v. 3.1.1	2	72	3942869	124355	38.84	0	KL2	OCL1
225		450722	ncbi	SAMN07450722	PRJNA389557	ABCRPUTH07	2016	Thailand	Bangkok	Homo sapiens	n/a	GCF_002249385.1		Illumina NextSeq 500	SPAdes v. 3.1.1	2	97	3909056	110141	38.91	0	KL10	OCL1
226		057668	ncbi	SAMN12057668	PRJNA548859	CUVET-MIC596	2017	Thailand	Bangkok	Canis lupus familiaris	urine	GCF_012974845.1		PacBio; Illumina HiSeq	Canu v. 1.7	2	2	4080415	3998399	39.02	0	KL52	OCL1
227		569102	ncbi	SAMN12569102	PRJNA560129	ABCR01	2019	Thailand	Chiang Mai	Homo sapiens	sputum	GCF_009498335.1		PacBio RSII	HGAP v. 3	2	1	4030371	4030371	39.03	0	KL3	OCL1
228		538764	ncbi	SAMN14538764	PRJNA623108	A5-658-KKU	2016	Thailand	n/a	Homo sapiens	tracheal suction		SRR11483049	Illumina HiSeq 2500	shovill v1.1.0	2	83	3971664	190930	39	0	KL235	OCL1
229		538765	ncbi	SAMN14538765	PRJNA623108	A240-KKU	2016	Thailand	n/a	Homo sapiens	tracheal suction		SRR11483048	Illumina HiSeq 2500	shovill v1.1.0	2	88	3959877	131080	38.96	0	KL125	OCL1
230		538766	ncbi	SAMN14538766	PRJNA623108	A243-KKU	2016	Thailand	n/a	Homo sapiens	sputum		SRR11483047	Illumina HiSeq 2500	shovill v1.1.0	2	83	3926101	146386	39	0	KL3	OCL1
231		538767	ncbi	SAMN14538767	PRJNA623108	A271-KKU	2016	Thailand	n/a	Homo sapiens	tracheal suction		SRR11483046	Illumina HiSeq 2500	shovill v1.1.0	164	73	3878023	153659	38.95	0	KL47	OCL5
232		538768	ncbi	SAMN14538768	PRJNA623108	A5-624-KKU	2016	Thailand	n/a	Homo sapiens	tracheal suction		SRR11483045	Illumina HiSeq 2500	shovill v1.1.0	164	76	3885797	155910	38.95	0	KL47	OCL5
233		538769	ncbi	SAMN14538769	PRJNA623108	A102-KKU	2016	Thailand	n/a	Homo sapiens	sputum		SRR11483044	Illumina HiSeq 2500	shovill v1.1.0	164	76	3910118	232705	38.98	0	KL47	OCL5
234		538770	ncbi	SAMN14538770	PRJNA623108	A175-KKU	2016	Thailand	n/a	Homo sapiens	sputum		SRR11483043	Illumina HiSeq 2500	shovill v1.1.0	215	116	3995104	84927	38.98	0	KL10	OCL5
235		538771	ncbi	SAMN14538771	PRJNA623108	A80-KKU	2016	Thailand	n/a	Homo sapiens	tracheal suction		SRR11483042	Illumina HiSeq 2500	shovill v1.1.0	25	81	4147054	220308	38.97	0	KL139	OCL6
236		538772	ncbi	SAMN14538772	PRJNA623108	A144-KKU	2016	Thailand	n/a	Homo sapiens	sputum		SRR11483041	Illumina HiSeq 2500	shovill v1.1.0	23	57	4082302	259699	38.96	0	KL8	OCL2
237		538773	ncbi	SAMN14538773	PRJNA623108	A167-KKU	2016	Thailand	n/a	Homo sapiens	tracheal suction		SRR11483040	Illumina HiSeq 2500	shovill v1.1.0	16	48	3904355	291512	38.93	0	KL24	OCL2
238		544692	ncbi	SAMN14544692	PRJNA623365	C051	2015	Thailand	Udonthani	Homo sapiens	sputum	GCF_013185245.1		Illumina HiSeq	SOAPdenovo v. Apr-2017	2	82	4050624	93065	39.03	31.72	KL6	OCL1
239		544693	ncbi	SAMN14544693	PRJNA623365	C248	2016	Thailand	Suratthani	Homo sapiens	abdominal fluid	GCF_013185265.1		Illumina HiSeq	SOAPdenovo v. Apr-2017	2	86	3977700	109998	38.86	33.19	KL3	OCL1
240		657199	ncbi	SAMN14657199	PRJNA627254	AB329	2015	Thailand	n/a	Homo sapiens	sputum	GCF_019969095.1		Illumina	SPAdes v. 3.6.0	98	256	3943513	42811	38.96	0	KL49	OCL1
241		657200	ncbi	SAMN14657200	PRJNA627254	AB140	2014	Thailand	n/a	Homo sapiens	sputum	GCF_019969055.1		Illumina	SPAdes v. 3.6.0	2	77	3990813	118714	38.85	0	KL49	OCL1
242		657201	ncbi	SAMN14657201	PRJNA627254	AB089	2013	Thailand	n/a	Homo sapiens	sputum	GCF_019969015.1		Illumina	SPAdes v. 3.6.0	2	174	3897286	47849	39.05	0	KL6	OCL1
243		657202	ncbi	SAMN14657202	PRJNA627254	AB135	2014	Thailand	n/a	Homo sapiens	pus	GCF_019969035.1		Illumina	SPAdes v. 3.6.0	2	99	4036789	110353	38.91	0	KL3	OCL1
244		657203	ncbi	SAMN14657203	PRJNA627254	AB229	2014	Thailand	n/a	Homo sapiens	urine	GCF_019968965.1		Illumina	SPAdes v. 3.6.0	2	333	4070624	28656	39.07	0	KL3	OCL1
245		657204	ncbi	SAMN14657204	PRJNA627254	AB053	2013	Thailand	n/a	Homo sapiens	sputum	GCF_019968975.1		Illumina	SPAdes v. 3.6.0	129	142	4108360	65830	38.9	0	KL52	OCL3
246		669787	ncbi	SAMN14669787	PRJNA627433	AB1162	1998	Thailand	n/a	Homo sapiens	n/a		SRR11589186	Illumina MiSeq	shovill v1.1.0	2	48	3779809	262161	39.05	0	KL6	OCL1
247		669788	ncbi	SAMN14669788	PRJNA627433	AB1165	1998	Thailand	n/a	Homo sapiens	n/a		SRR11589185	Illumina MiSeq	shovill v1.1.0	25	76	4287781	151973	38.87	0	KL95	OCL14
248		669886	ncbi	SAMN14669886	PRJNA627433	AB1392	2013	Thailand	n/a	Homo sapiens	n/a		SRR11589248	Illumina MiSeq	shovill v1.1.0	2	75	4114686	145023	38.95	0	KL2	OCL1
249		669889	ncbi	SAMN14669889	PRJNA627433	AB1396	2013	Thailand	n/a	Homo sapiens	n/a		SRR11589245	Illumina MiSeq	shovill v1.1.0	2	48	3917132	218953	38.94	0	KL2	OCL1
250		669895	ncbi	SAMN14669895	PRJNA627433	AB1406	2013	Thailand	n/a	Homo sapiens	n/a		SRR11589238	Illumina MiSeq	shovill v1.1.0	2	92	3898902	118346	38.9	0	KL49	OCL1
251		669907	ncbi	SAMN14669907	PRJNA627433	AB1441	2013	Thailand	n/a	Homo sapiens	n/a		SRR11589225	Illumina MiSeq	shovill v1.1.0	2	67	3884131	121332	38.93	0	KL6	OCL1
252		669913	ncbi	SAMN14669913	PRJNA627433	AB1463	2013	Thailand	n/a	Homo sapiens	n/a		SRR11589219	Illumina MiSeq	shovill v1.1.0	2	72	4006727	168007	38.85	0	KL3	OCL1
253		312465	ncbi	SAMN15312465	PRJNA550309	F27	2016	Thailand	Buddhachinaraj hospital, Phitsanulok province	Homo sapiens	sputum	GCA_013375255.1		IonTorrent	SPAdes v. 3.13.1	2	428	3975135	24194	38.96	0	KL6	OCL1
254		596636	ncbi	SAMN15596636	PRJNA647677	A217	2017	Thailand	Roi et	Homo sapiens	sputum	GCF_013778445.1		Complete Genomics; Illumina NovaSeq; Oxford Nanopore MinION	Unicycler v. 0.4.8	16	5	4149750	3897448	39.18	0	KL24	OCL7
255		596637	ncbi	SAMN15596637	PRJNA647677	A423	2017	Thailand	Roi et	Homo sapiens	sputum	GCF_013778355.1		Complete Genomics; Illumina NovaSeq; Oxford Nanopore MinION		1479	8	4029267	3806348	39.17	0	KL47	OCL5
256		596638	ncbi	SAMN15596638	PRJNA647677	A466	2017	Thailand	Roi et	Homo sapiens	sputum	GCF_013778405.1		Complete Genomics; Illumina NovaSeq; Oxford Nanopore MinION		2	2	3952926	3944195	39.01	0	KL3	OCL1
257		596639	ncbi	SAMN15596639	PRJNA647677	A522	2018	Thailand	Roi et	Homo sapiens	bile	GCF_013778425.1		Complete Genomics; Illumina NovaSeq; Oxford Nanopore MinION		16	4	4095371	3897674	39.18	0	KL24	OCL7
258		319840	ncbi	SAMN17319840	PRJNA692320	NI65	2016	Thailand	n/a	Environmental	soil sample	GCF_022014125.1		Illumina	SPAdes v. 3.12.0	490	114	3666760	61762	39	0	KL97	OCL4
259		777228	ncbi	SAMN17777228	PRJNA668870	Colony258	n/a	Thailand	Narathiwat	Environmental	food	GCF_019264845.1		Illumina HiSeq	IDBA-UD v. V 1.1.3	2207	1	3780190	3780190	39.33	9971.38	KL19	OCL3
260		777229	ncbi	SAMN17777229	PRJNA668870	Colony151	n/a	Thailand	n/a	Environmental	other	GCA_019264825.1		Illumina HiSeq	IDBA-UD v. V 1.1.3	1435	1	3780190	3780190	39.36	14746.1	KL152	OCL18
261		777230	ncbi	SAMN17777230	PRJNA668870	Colony319	n/a	Thailand	Phra Nakhon Si Ayutthaya	Environmental	food	GCF_019264785.1		Illumina HiSeq	IDBA-UD v. V 1.1.3	2563	1	3780190	3780190	39.35	10442.2	KL152	OCL1
262		777231	ncbi	SAMN17777231	PRJNA668870	Colony271	n/a	Thailand	Nakhon Ratchasima	Environmental	food	GCF_019264805.1		Illumina HiSeq	IDBA-UD v. V 1.1.3	2119	1	3780190	3780190	39.35	10431.8	KL184	OCL1
263		593355	ncbi	SAMN19593355	PRJNA735707	1	2018	Thailand	n/a	Homo sapiens	n/a		SRR14748921	Illumina MiSeq	shovill v1.1.0	2	259	3850690	31751	39.02	0	KL22	OCL3
264		593356	ncbi	SAMN19593356	PRJNA735707	2	2014	Thailand	n/a	Homo sapiens	n/a		SRR14748920	Illumina MiSeq	shovill v1.1.0	823	175	3888720	48248	39.05	0	KL6	OCL1
265		593359	ncbi	SAMN19593359	PRJNA735707	5	2018	Thailand	n/a	Homo sapiens	n/a		SRR14748917	Illumina MiSeq	shovill v1.1.0	2	200	3911382	38384	38.97	0	KL6	OCL1
266		771046	ncbi	SAMN19771046	PRJNA739068	Aci46	2005	Thailand	n/a	Homo sapiens	pus	GCF_019846375.1		Illumina	SPAdes v. 3.12.0	2	80	3887827	135425	38.86	0	KL52	OCL1
267		599216	ncbi	SAMN20599216	PRJNA752484	PA025	2019	Thailand	Pattani	Homo sapiens	sputum	GCF_023006245.1		BGISEQ-500	SPAdes v. 3.12	164	85	3909225	146142	38.88	2.51	KL26	OCL5
268		599217	ncbi	SAMN20599217	PRJNA752484	PA029	2019	Thailand	Pattani	Homo sapiens	sputum	GCF_023006265.1		BGISEQ-500	SPAdes v. 3.12	374	40	3918100	444207	38.73	9.81	KL49	OCL2
269		599218	ncbi	SAMN20599218	PRJNA752484	PA030	2019	Thailand	Pattani	Homo sapiens	sputum	GCF_023006205.1		BGISEQ-500	SPAdes v. 3.12	2	83	3899992	160477	38.94	22.26	KL155	OCL1
270		599219	ncbi	SAMN20599219	PRJNA752484	PA032	2019	Thailand	Pattani	Homo sapiens	sputum	GCF_023006225.1		BGISEQ-500	SPAdes v. 3.12	215	119	3921178	77797	38.92	24.5	KL10	OCL5
271		599220	ncbi	SAMN20599220	PRJNA752484	PA033	2019	Thailand	Pattani	Homo sapiens	sputum	GCF_023006185.1		BGISEQ-500	SPAdes v. 3.12	25	96	4148527	143923	38.99	27.83	KL47	OCL6
272		599221	ncbi	SAMN20599221	PRJNA752484	PA036	2019	Thailand	Pattani	Homo sapiens	sputum	GCF_023006165.1		BGISEQ-500	SPAdes v. 3.12	2	92	4000144	164326	38.83	19.32	KL155	OCL1
273		599222	ncbi	SAMN20599222	PRJNA752484	PA037	2019	Thailand	Pattani	Homo sapiens	sputum	GCF_023006145.1		BGISEQ-500	SPAdes v. 3.12	2	83	3903468	164328	38.93	17.11	KL155	OCL1
274		599223	ncbi	SAMN20599223	PRJNA752484	PSU043	2019	Thailand	Songkhla	Homo sapiens	sputum	GCF_023006105.1		BGISEQ-500	SPAdes v. 3.12	2136	46	3937547	263811	38.86	14.28	KL24	OCL2
275		599224	ncbi	SAMN20599224	PRJNA752484	PSU044	2019	Thailand	Songkhla	Homo sapiens	sputum	GCF_023006065.1		BGISEQ-500	SPAdes v. 3.12	2	69	3886838	157730	38.93	19.97	KL2	OCL1
276		599225	ncbi	SAMN20599225	PRJNA752484	PSU048	2019	Thailand	Songkhla	Homo sapiens	sputum	GCF_023006085.1		BGISEQ-500	SPAdes v. 3.12	164	86	3846305	157057	38.89	7.29	KL96	OCL5
277		599226	ncbi	SAMN20599226	PRJNA752484	PSU051	2019	Thailand	Songkhla	Homo sapiens	tissue	GCF_023006045.1		BGISEQ-500	SPAdes v. 3.12	16	54	3962663	257894	38.83	12.13	KL24	OCL2
278		599227	ncbi	SAMN20599227	PRJNA752484	PSU052	2019	Thailand	Songkhla	Homo sapiens	sputum	GCF_023006125.1		BGISEQ-500	SPAdes v. 3.12	16	61	3998580	204938	38.83	14.57	KL24	OCL2
279		599228	ncbi	SAMN20599228	PRJNA752484	PSU054	2019	Thailand	Songkhla	Homo sapiens	urine	GCF_023005925.1		BGISEQ-500	SPAdes v. 3.12	164	120	4032085	145000	38.91	16.9	KL96	OCL5
280		599229	ncbi	SAMN20599229	PRJNA752484	PSU056	2019	Thailand	Songkhla	Homo sapiens	sputum	GCF_023005905.1		BGISEQ-500	SPAdes v. 3.12	126	67	4283357	241591	38.93	13.13	KL14	OCL6
281		599230	ncbi	SAMN20599230	PRJNA752484	PSU066	2019	Thailand	Songkhla	Homo sapiens	pus	GCF_023005915.1		BGISEQ-500	SPAdes v. 3.12	2	97	4008499	181745	38.87	21.61	KL235	OCL1
282		599231	ncbi	SAMN20599231	PRJNA752484	PSU067	2019	Thailand	Songkhla	Homo sapiens	body fluid	GCF_023005865.1		BGISEQ-500	SPAdes v. 3.12	2	74	3894864	164359	38.9	24.97	KL210	OCL1
283		599232	ncbi	SAMN20599232	PRJNA752484	PSU068	2019	Thailand	Songkhla	Homo sapiens	body fluid	GCF_023005885.1		BGISEQ-500	SPAdes v. 3.12	113	103	3991491	75556	38.89	16.87	KL52	OCL3
284		599233	ncbi	SAMN20599233	PRJNA752484	PSU072	2019	Thailand	Songkhla	Homo sapiens	pus	GCF_023005725.1		BGISEQ-500	SPAdes v. 3.12	2	65	3888247	156549	38.91	22.36	KL210	OCL1
285		599234	ncbi	SAMN20599234	PRJNA752484	PSU073	2019	Thailand	Songkhla	Homo sapiens	sputum	GCF_023005705.1		BGISEQ-500	SPAdes v. 3.12	113	126	4282700	73126	38.85	15.78	KL52	OCL3
286		599235	ncbi	SAMN20599235	PRJNA752484	PSU075	2019	Thailand	Songkhla	Homo sapiens	body fluid	GCF_023005715.1		BGISEQ-500	SPAdes v. 3.12	2	81	3858018	124176	38.95	17.28	KL3	OCL1
287		599236	ncbi	SAMN20599236	PRJNA752484	PSU078	2019	Thailand	Songkhla	Homo sapiens	sputum	GCF_023005665.1		BGISEQ-500	SPAdes v. 3.12	215	121	4027744	76310	38.87	21.59	KL10	OCL5
288		599237	ncbi	SAMN20599237	PRJNA752484	PSU079	2019	Thailand	Songkhla	Homo sapiens	sputum	GCF_023005675.1		BGISEQ-500	SPAdes v. 3.12	2	78	3845474	122061	39	12.67	KL14	OCL1
289		599238	ncbi	SAMN20599238	PRJNA752484	PSU080	2019	Thailand	Songkhla	Homo sapiens	sputum	GCF_023005625.1		BGISEQ-500	SPAdes v. 3.12	164	84	3845509	163010	38.91	5.1	KL26	OCL5
290		599239	ncbi	SAMN20599239	PRJNA752484	PSU081	2019	Thailand	Songkhla	Homo sapiens	sputum	GCF_023005585.1		BGISEQ-500	SPAdes v. 3.12	164	85	3973567	146242	38.86	7.16	KL47	OCL5
291		599240	ncbi	SAMN20599240	PRJNA752484	PSU082	2019	Thailand	Songkhla	Homo sapiens	sputum	GCF_023005495.1		BGISEQ-500	SPAdes v. 3.12	2	78	3796449	136130	38.93	17.34	KL2	OCL1
292		599241	ncbi	SAMN20599241	PRJNA752484	PSU083	2019	Thailand	Songkhla	Homo sapiens	sputum	GCF_023005505.1		BGISEQ-500	SPAdes v. 3.12	164	87	3851393	107336	38.89	12.22	KL96	OCL5
293		599242	ncbi	SAMN20599242	PRJNA752484	PSU084	2019	Thailand	Songkhla	Homo sapiens	body fluid	GCF_023005485.1		BGISEQ-500	SPAdes v. 3.12	2	73	3790660	131012	38.93	20.25	KL210	OCL1
294		599243	ncbi	SAMN20599243	PRJNA752484	PSU087	2019	Thailand	Songkhla	Homo sapiens	sputum	GCF_023005465.1		BGISEQ-500	SPAdes v. 3.12	374	45	3931718	444067	38.71	12.29	KL49	OCL2
295		599244	ncbi	SAMN20599244	PRJNA752484	PSU088	2019	Thailand	Songkhla	Homo sapiens	pus	GCF_023005445.1		BGISEQ-500	SPAdes v. 3.12	164	96	4018709	144957	38.91	14.51	KL96	OCL5
296		599245	ncbi	SAMN20599245	PRJNA752484	PSU089	2019	Thailand	Songkhla	Homo sapiens	body fluid	GCF_023005425.1		BGISEQ-500	SPAdes v. 3.12	164	122	4052647	144956	38.92	16.62	KL96	OCL5
297		599246	ncbi	SAMN20599246	PRJNA752484	PSU091	2019	Thailand	Songkhla	Homo sapiens	sputum	GCF_023005385.1		BGISEQ-500	SPAdes v. 3.12	164	88	3974971	122684	38.86	7.28	KL47	OCL5
298		599247	ncbi	SAMN20599247	PRJNA752484	PSU092	2019	Thailand	Songkhla	Homo sapiens	blood	GCF_023005365.1		BGISEQ-500	SPAdes v. 3.12	2	69	3889865	147000	38.99	19.89	KL235	OCL1
299		599248	ncbi	SAMN20599248	PRJNA752484	PSU099	2019	Thailand	Songkhla	Homo sapiens	urine	GCF_023005375.1		BGISEQ-500	SPAdes v. 3.12	16	63	4066187	162277	38.96	16.81	KL24	OCL7
300		599249	ncbi	SAMN20599249	PRJNA752484	PSU100	2019	Thailand	Songkhla	Homo sapiens	blood	GCF_023005345.1		BGISEQ-500	SPAdes v. 3.12	164	98	3799032	159331	38.93	12.56	KL26	OCL5
301		599250	ncbi	SAMN20599250	PRJNA752484	PSU102	2019	Thailand	Songkhla	Homo sapiens	urine	GCF_023005325.1		BGISEQ-500	SPAdes v. 3.12	2	70	3780201	153562	38.92	20.28	KL2	OCL1
302		599251	ncbi	SAMN20599251	PRJNA752484	PSU103	2019	Thailand	Songkhla	Homo sapiens	urine	GCF_023005305.1		BGISEQ-500	SPAdes v. 3.12	2	101	3947483	131011	38.94	19.36	KL3	OCL1
303		599252	ncbi	SAMN20599252	PRJNA752484	PSU104	2019	Thailand	Songkhla	Homo sapiens	sputum	GCF_023005285.1		BGISEQ-500	SPAdes v. 3.12	740	112	3819908	105886	38.98	20.2	KL166	OCL3
304		599253	ncbi	SAMN20599253	PRJNA752484	PSU105	2019	Thailand	Songkhla	Homo sapiens	sputum	GCF_023005265.1		BGISEQ-500	SPAdes v. 3.12	2	78	3893249	139622	38.92	12.34	KL2	OCL1
305		599254	ncbi	SAMN20599254	PRJNA752484	PSU107	2019	Thailand	Songkhla	Homo sapiens	sputum	GCF_023005225.1		BGISEQ-500	SPAdes v. 3.12	215	101	3858304	80753	38.91	24.72	KL10	OCL5
306		599255	ncbi	SAMN20599255	PRJNA752484	PSU108	2019	Thailand	Songkhla	Homo sapiens	sputum	GCF_023005205.1		BGISEQ-500	SPAdes v. 3.12	25	110	4266439	119397	38.97	20.26	KL14	OCL6
307		599256	ncbi	SAMN20599256	PRJNA752484	PSU109	2019	Thailand	Songkhla	Homo sapiens	sputum	GCF_023005245.1		BGISEQ-500	SPAdes v. 3.12	2	71	3892567	162093	38.9	24.86	KL210	OCL1
308	16	599257	ncbi	SAMN20599257	PRJNA752484	PSU110	2019	Thailand	Songkhla	Homo sapiens	sputum	GCF_023005185.1		BGISEQ-500	SPAdes v. 3.12	215	108	3873716	77548	38.96	20.03	KL10	OCL5
309		599258	ncbi	SAMN20599258	PRJNA752484	PSU111	2019	Thailand	Songkhla	Homo sapiens	sputum	GCF_023005165.1		BGISEQ-500	SPAdes v. 3.12	2	79	3795893	136130	38.92	20.38	KL2	OCL1
310		599259	ncbi	SAMN20599259	PRJNA752484	PSU114	2019	Thailand	Songkhla	Homo sapiens	urine	GCF_023005125.1		BGISEQ-500	SPAdes v. 3.12	2135	39	3936920	442983	38.9	12.2	KL49	OCL2
311		599260	ncbi	SAMN20599260	PRJNA752484	PSU116	2019	Thailand	Songkhla	Homo sapiens	urine	GCF_023005135.1		BGISEQ-500	SPAdes v. 3.12	16	68	3966151	135599	38.83	12.17	KL24	OCL2
312		599261	ncbi	SAMN20599261	PRJNA752484	PSU119	2019	Thailand	Songkhla	Homo sapiens	blood	GCF_023005105.1		BGISEQ-500	SPAdes v. 3.12	2	84	3796813	131012	38.92	20.35	KL2	OCL1
313		599262	ncbi	SAMN20599262	PRJNA752484	PSU120	2019	Thailand	Songkhla	Homo sapiens	urine	GCF_023005065.1		BGISEQ-500	SPAdes v. 3.12	2	67	3928370	162097	38.93	12.18	KL2	OCL1
314		599263	ncbi	SAMN20599263	PRJNA752484	PSU121	2019	Thailand	Songkhla	Homo sapiens	urine	GCF_023005045.1		BGISEQ-500	SPAdes v. 3.12	2	87	3901214	157690	38.93	14.34	KL3	OCL1
315		599264	ncbi	SAMN20599264	PRJNA752484	PSU122	2019	Thailand	Songkhla	Homo sapiens	urine	GCF_023005025.1		BGISEQ-500	SPAdes v. 3.12	1479	80	3945737	205494	38.95	14.75	KL47	OCL5
316		599265	ncbi	SAMN20599265	PRJNA752484	PSU125	2019	Thailand	Songkhla	Homo sapiens	blood	GCF_023005005.1		BGISEQ-500	SPAdes v. 3.12	374	42	3861710	444067	38.81	7.49	KL49	OCL2
317		599266	ncbi	SAMN20599266	PRJNA752484	PSU127	2019	Thailand	Songkhla	Homo sapiens	sputum	GCF_023005085.1		BGISEQ-500	SPAdes v. 3.12	215	99	3914034	76942	38.9	29.43	KL10	OCL5
318		599267	ncbi	SAMN20599267	PRJNA752484	PSU128	2019	Thailand	Songkhla	Homo sapiens	body fluid	GCF_023004985.1		BGISEQ-500	SPAdes v. 3.12	129	199	3935325	47873	38.94	14.65	KL178	OCL3
319		599268	ncbi	SAMN20599268	PRJNA752484	PSU129	2019	Thailand	Songkhla	Homo sapiens	urine	GCF_023004965.1		BGISEQ-500	SPAdes v. 3.12	16	76	4062971	147188	39.03	11.7	KL24	OCL7
320		599269	ncbi	SAMN20599269	PRJNA752484	PSU130	2019	Thailand	Songkhla	Homo sapiens	sputum	GCF_023004925.1		BGISEQ-500	SPAdes v. 3.12	215	108	3874527	77796	38.96	19.92	KL10	OCL5
321		599270	ncbi	SAMN20599270	PRJNA752484	PSU131	2019	Thailand	Songkhla	Homo sapiens	sputum	GCF_023004935.1		BGISEQ-500	SPAdes v. 3.12	164	150	4019851	139725	38.98	11.91	KL96	OCL5
322		599271	ncbi	SAMN20599271	PRJNA752484	PSU133	2019	Thailand	Songkhla	Homo sapiens	urine	GCF_023004905.1		BGISEQ-500	SPAdes v. 3.12	1479	90	3829169	132007	38.93	12.64	KL47	OCL5
323		599272	ncbi	SAMN20599272	PRJNA752484	PSU137	2019	Thailand	Songkhla	Homo sapiens	body fluid	GCF_023004875.1		BGISEQ-500	SPAdes v. 3.12	374	90	3865327	188379	38.8	55.58	KL49	OCL2
324		599273	ncbi	SAMN20599273	PRJNA752484	PSU139	2019	Thailand	Songkhla	Homo sapiens	Pus	GCF_023004835.1		BGISEQ-500	SPAdes v. 3.12	374	41	3936887	442983	38.9	9.71	KL49	OCL2
325		599274	ncbi	SAMN20599274	PRJNA752484	PSU141	2019	Thailand	Songkhla	Homo sapiens	urine	GCF_023004865.1		BGISEQ-500	SPAdes v. 3.12	215	103	3913277	77548	38.88	27.12	KL10	OCL5
326		599275	ncbi	SAMN20599275	PRJNA752484	PSU142	2019	Thailand	Songkhla	Homo sapiens	sputum	GCF_023004805.1		BGISEQ-500	SPAdes v. 3.12	1479	73	3904596	223325	38.94	12.18	KL47	OCL5
327		599276	ncbi	SAMN20599276	PRJNA752484	PSU143	2019	Thailand	Songkhla	Homo sapiens	urine	GCF_023004825.1		BGISEQ-500	SPAdes v. 3.12	2	86	3920820	162450	38.95	21.96	KL3	OCL1
328		599277	ncbi	SAMN20599277	PRJNA752484	PT003	2019	Thailand	Phatthalung	Homo sapiens	urine	GCF_023004785.1		BGISEQ-500	SPAdes v. 3.12	113	130	4321373	72743	38.85	15.48	KL52	OCL3
329		599278	ncbi	SAMN20599278	PRJNA752484	PT004	2019	Thailand	Phatthalung	Homo sapiens	sputum	GCF_023004725.1		BGISEQ-500	SPAdes v. 3.12	25	86	4278300	150360	38.97	25.03	KL14	OCL6
330		599279	ncbi	SAMN20599279	PRJNA752484	PT005	2019	Thailand	Phatthalung	Homo sapiens	sputum	GCF_023004755.1		BGISEQ-500	SPAdes v. 3.12	1479	77	3889948	165839	38.94	14.75	KL47	OCL5
331	4	599280	ncbi	SAMN20599280	PRJNA752484	PT006	2019	Thailand	Phatthalung	Homo sapiens	sputum	GCF_023004745.1		BGISEQ-500	SPAdes v. 3.12	374	50	3935370	442874	38.9	4.88	KL49	OCL2
332		599281	ncbi	SAMN20599281	PRJNA752484	PT007	2019	Thailand	Phatthalung	Homo sapiens	sputum	GCF_023004705.1		BGISEQ-500	SPAdes v. 3.12	1	68	3903919	196034	38.82	12.33	KL4	OCL3
333		599282	ncbi	SAMN20599282	PRJNA752484	PT008	2019	Thailand	Phatthalung	Homo sapiens	sputum	GCF_023004685.1		BGISEQ-500	SPAdes v. 3.12	2	74	3894837	162091	38.89	22.33	KL210	OCL1
334		599283	ncbi	SAMN20599283	PRJNA752484	PT009	2019	Thailand	Phatthalung	Homo sapiens	sputum	GCF_023004665.1		BGISEQ-500	SPAdes v. 3.12	164	86	3973425	146286	38.84	7.26	KL47	OCL5
335		599284	ncbi	SAMN20599284	PRJNA752484	PT011	2019	Thailand	Phatthalung	Homo sapiens	sputum	GCF_023004615.1		BGISEQ-500	SPAdes v. 3.12	374	41	3861063	444067	38.81	15.06	KL49	OCL2
336		599285	ncbi	SAMN20599285	PRJNA752484	PT012	2019	Thailand	Phatthalung	Homo sapiens	sputum	GCF_023004605.1		BGISEQ-500	SPAdes v. 3.12	1479	70	3937179	211627	38.88	14.64	KL47	OCL5
337		599286	ncbi	SAMN20599286	PRJNA752484	PT018	2019	Thailand	Phatthalung	Homo sapiens	sputum	GCF_023004645.1		BGISEQ-500	SPAdes v. 3.12	374	43	3881717	442858	38.92	9.85	KL49	OCL2
338	16	599287	ncbi	SAMN20599287	PRJNA752484	PT020	2019	Thailand	Phatthalung	Homo sapiens	sputum	GCF_023004565.1		BGISEQ-500	SPAdes v. 3.12	215	107	3862691	78867	38.96	27.46	KL10	OCL5
339		599288	ncbi	SAMN20599288	PRJNA752484	PT022	2019	Thailand	Phatthalung	Homo sapiens	sputum	GCF_023004575.1		BGISEQ-500	SPAdes v. 3.12	164	87	3973466	144956	38.84	4.84	KL47	OCL5
340		599289	ncbi	SAMN20599289	PRJNA752484	PT023	2019	Thailand	Phatthalung	Homo sapiens	urine	GCF_023004505.1		BGISEQ-500	SPAdes v. 3.12	16	63	4023151	238513	38.89	14.38	KL24	OCL2
341		599290	ncbi	SAMN20599290	PRJNA752484	PT027	2019	Thailand	Phatthalung	Homo sapiens	urine	GCF_023004515.1		BGISEQ-500	SPAdes v. 3.12	2	88	3870858	139762	38.9	27.23	KL210	OCL1
342		599291	ncbi	SAMN20599291	PRJNA752484	PT028	2019	Thailand	Phatthalung	Homo sapiens	sputum	GCF_023004475.1		BGISEQ-500	SPAdes v. 3.12	374	39	3860963	444067	38.81	7.39	KL49	OCL2
343		599292	ncbi	SAMN20599292	PRJNA752484	PT030	2019	Thailand	Phatthalung	Homo sapiens	sputum	GCF_023004465.1		BGISEQ-500	SPAdes v. 3.12	374	41	3937249	444067	38.9	7.27	KL49	OCL2
344		599293	ncbi	SAMN20599293	PRJNA752484	PT031	2019	Thailand	Phatthalung	Homo sapiens	sputum	GCF_023004445.1		BGISEQ-500	SPAdes v. 3.12	2	131	3830750	73147	38.96	22.53	KL52	OCL1
345	4	599294	ncbi	SAMN20599294	PRJNA752484	PT034	2019	Thailand	Phatthalung	Homo sapiens	sputum	GCF_023004425.1		BGISEQ-500	SPAdes v. 3.12	374	43	3936386	444067	38.9	9.56	KL49	OCL2
346		599295	ncbi	SAMN20599295	PRJNA752484	PT035	2019	Thailand	Phatthalung	Homo sapiens	sputum	GCF_023004525.1		BGISEQ-500	SPAdes v. 3.12	374	40	3935941	444067	38.9	12.18	KL49	OCL2
347	14	599296	ncbi	SAMN20599296	PRJNA752484	PT036	2019	Thailand	Phatthalung	Homo sapiens	sputum	GCF_023004385.1		BGISEQ-500	SPAdes v. 3.12	2	73	3872662	161065	38.91	19.76	KL210	OCL1
348		599297	ncbi	SAMN20599297	PRJNA752484	PT037	2019	Thailand	Phatthalung	Homo sapiens	sputum	GCF_023004405.1		BGISEQ-500	SPAdes v. 3.12	2	84	3870506	139927	38.9	25.22	KL210	OCL1
349		599298	ncbi	SAMN20599298	PRJNA752484	PT038	2019	Thailand	Phatthalung	Homo sapiens	sputum	GCF_023004325.1		BGISEQ-500	SPAdes v. 3.12	267	58	3818270	181850	38.85	17.5	KL9	OCL2
350		599299	ncbi	SAMN20599299	PRJNA752484	PT039	2019	Thailand	Phatthalung	Homo sapiens	sputum	GCF_023004345.1		BGISEQ-500	SPAdes v. 3.12	164	98	3800427	163966	38.93	7.41	KL26	OCL5
351	8	599300	ncbi	SAMN20599300	PRJNA752484	PT040	2019	Thailand	Phatthalung	Homo sapiens	sputum	GCF_023004335.1		BGISEQ-500	SPAdes v. 3.12	374	39	3935837	444067	38.9	12.2	KL49	OCL2
352		599301	ncbi	SAMN20599301	PRJNA752484	PT041	2019	Thailand	Phatthalung	Homo sapiens	pus	GCF_023004295.1		BGISEQ-500	SPAdes v. 3.12	1117	31	4034141	318474	39.03	12.03	KL125	OCL15
353		599302	ncbi	SAMN20599302	PRJNA752484	PT043	2019	Thailand	Phatthalung	Homo sapiens	sputum	GCF_023004285.1		BGISEQ-500	SPAdes v. 3.12	2	77	3894290	140362	38.89	24.96	KL210	OCL1
354	14	599303	ncbi	SAMN20599303	PRJNA752484	PT044	2019	Thailand	Phatthalung	Homo sapiens	sputum	GCF_023004265.1		BGISEQ-500	SPAdes v. 3.12	2	74	3895075	164359	38.9	22.4	KL210	OCL1
355		599304	ncbi	SAMN20599304	PRJNA752484	PT046	2019	Thailand	Phatthalung	Homo sapiens	sputum	GCF_023004225.1		BGISEQ-500	SPAdes v. 3.12	25	93	4188650	132711	38.97	18.45	KL139	OCL6
356		599305	ncbi	SAMN20599305	PRJNA752484	PT047	2019	Thailand	Phatthalung	Homo sapiens	sputum	GCF_023004195.1		BGISEQ-500	SPAdes v. 3.12	16	33	3930830	297761	38.96	16.98	KL24	OCL7
357		599306	ncbi	SAMN20599306	PRJNA752484	PT049	2019	Thailand	Phatthalung	Homo sapiens	sputum	GCF_023004205.1		BGISEQ-500	SPAdes v. 3.12	2	124	3908554	71922	38.88	27.27	KL52	OCL1
358		599307	ncbi	SAMN20599307	PRJNA752484	PT050	2019	Thailand	Phatthalung	Homo sapiens	sputum	GCF_023004185.1		BGISEQ-500	SPAdes v. 3.12	2	70	3852091	164344	38.9	22.75	KL210	OCL1
359		599308	ncbi	SAMN20599308	PRJNA752484	PT052	2019	Thailand	Phatthalung	Homo sapiens	pus	GCF_023004105.1		BGISEQ-500	SPAdes v. 3.12	374	43	3935714	444067	38.9	9.79	KL49	OCL2
360		599309	ncbi	SAMN20599309	PRJNA752484	PT054	2019	Thailand	Phatthalung	Homo sapiens	sputum	GCF_023004055.1		BGISEQ-500	SPAdes v. 3.12	2	70	3895092	168638	38.9	22.56	KL210	OCL1
361		599310	ncbi	SAMN20599310	PRJNA752484	PT058	2019	Thailand	Phatthalung	Homo sapiens	sputum	GCF_023003985.1		BGISEQ-500	SPAdes v. 3.12	2	61	3841984	164359	38.91	22.83	KL210	OCL1
362		599311	ncbi	SAMN20599311	PRJNA752484	PT060	2019	Thailand	Phatthalung	Homo sapiens	sputum	GCF_023004075.1		BGISEQ-500	SPAdes v. 3.12	2	77	3891196	134373	38.89	24.82	KL210	OCL1
363		599312	ncbi	SAMN20599312	PRJNA752484	PT061	2019	Thailand	Phatthalung	Homo sapiens	sputum	GCF_023004035.1		BGISEQ-500	SPAdes v. 3.12	113	134	4325418	73126	38.85	15.67	KL52	OCL3
364	8	599313	ncbi	SAMN20599313	PRJNA752484	PT062	2019	Thailand	Phatthalung	Homo sapiens	pus	GCF_023003875.1		BGISEQ-500	SPAdes v. 3.12	374	42	3935753	444067	38.9	9.64	KL49	OCL2
365		599314	ncbi	SAMN20599314	PRJNA752484	PT063	2019	Thailand	Phatthalung	Homo sapiens	sputum	GCF_023003205.1		BGISEQ-500	SPAdes v. 3.12	215	127	3922251	78870	38.93	19.74	KL10	OCL5
366		599315	ncbi	SAMN20599315	PRJNA752484	PT064	2019	Thailand	Phatthalung	Homo sapiens	sputum	GCF_023003165.1		BGISEQ-500	SPAdes v. 3.12	374	43	3935797	444067	38.9	9.71	KL49	OCL2
367		599316	ncbi	SAMN20599316	PRJNA752484	PT069	2019	Thailand	Phatthalung	Homo sapiens	sputum	GCF_023003865.1		BGISEQ-500	SPAdes v. 3.12	129	231	4158307	45197	38.97	9.43	KL178	OCL3
368		599317	ncbi	SAMN20599317	PRJNA752484	PT071	2019	Thailand	Phatthalung	Homo sapiens	sputum	GCF_023003065.1		BGISEQ-500	SPAdes v. 3.12	374	42	3935594	444067	38.9	12.28	KL49	OCL2
369		599318	ncbi	SAMN20599318	PRJNA752484	PT073	2019	Thailand	Phatthalung	Homo sapiens	sputum	GCF_023003005.1		BGISEQ-500	SPAdes v. 3.12	374	41	3936241	444067	38.9	9.71	KL49	OCL2
370		599319	ncbi	SAMN20599319	PRJNA752484	PT074	2019	Thailand	Phatthalung	Homo sapiens	sputum	GCF_023003035.1		BGISEQ-500	SPAdes v. 3.12	2	79	3891862	131010	38.89	25	KL210	OCL1
371		599320	ncbi	SAMN20599320	PRJNA752484	PT078	2019	Thailand	Phatthalung	Homo sapiens	sputum	GCF_023002985.1		BGISEQ-500	SPAdes v. 3.12	2	70	3913624	168396	38.91	24.85	KL2	OCL1
372		599321	ncbi	SAMN20599321	PRJNA752484	PT080	2019	Thailand	Phatthalung	Homo sapiens	sputum	GCF_023002845.1		BGISEQ-500	SPAdes v. 3.12	2	79	3873853	139927	38.89	24.94	KL210	OCL1
373		599322	ncbi	SAMN20599322	PRJNA752484	SK001	2019	Thailand	Songkhla	Homo sapiens	sputum	GCF_023002905.1		BGISEQ-500	SPAdes v. 3.12	1479	91	3929415	112619	38.96	7.39	KL47	OCL5
374		599323	ncbi	SAMN20599323	PRJNA752484	SK002	2019	Thailand	Songkhla	Homo sapiens	sputum	GCF_023003025.1		BGISEQ-500	SPAdes v. 3.12	2	71	3929054	138387	38.93	19.56	KL2	OCL1
375		599324	ncbi	SAMN20599324	PRJNA752484	SK005	2019	Thailand	Songkhla	Homo sapiens	sputum	GCF_023002815.1		BGISEQ-500	SPAdes v. 3.12	2	68	3884551	140113	38.97	22.23	KL125	OCL1
376		599325	ncbi	SAMN20599325	PRJNA752484	SK009	2019	Thailand	Songkhla	Homo sapiens	sputum	GCF_023002805.1		BGISEQ-500	SPAdes v. 3.12	2	95	3928116	94108	38.9	14.64	KL6	OCL1
377		599326	ncbi	SAMN20599326	PRJNA752484	SK011	2019	Thailand	Songkhla	Homo sapiens	pus	GCF_023002785.1		BGISEQ-500	SPAdes v. 3.12	2	68	3928465	162097	38.93	14.9	KL2	OCL1
378	7	599327	ncbi	SAMN20599327	PRJNA752484	SK014	2019	Thailand	Songkhla	Homo sapiens	sputum	GCF_023002745.1		BGISEQ-500	SPAdes v. 3.12	164	101	3908879	106595	38.9	7.36	KL96	OCL5
379		599328	ncbi	SAMN20599328	PRJNA752484	SK015	2019	Thailand	Songkhla	Homo sapiens	sputum	GCF_023002765.1		BGISEQ-500	SPAdes v. 3.12	2	71	3920665	193973	38.97	21.72	KL235	OCL1
380		599329	ncbi	SAMN20599329	PRJNA752484	SK016	2019	Thailand	Songkhla	Homo sapiens	sputum	GCF_023002705.1		BGISEQ-500	SPAdes v. 3.12	16	48	3935791	298975	38.93	9.69	KL24	OCL2
381		599330	ncbi	SAMN20599330	PRJNA752484	SK022	2019	Thailand	Songkhla	Homo sapiens	sputum	GCF_023002685.1		BGISEQ-500	SPAdes v. 3.12	164	100	3801511	164066	38.93	15.37	KL26	OCL5
382		599331	ncbi	SAMN20599331	PRJNA752484	SK025	2019	Thailand	Songkhla	Homo sapiens	urine	GCF_023002715.1		BGISEQ-500	SPAdes v. 3.12	2	69	3908908	150312	38.92	17.2	KL6	OCL1
383		599332	ncbi	SAMN20599332	PRJNA752484	SK028	2019	Thailand	Songkhla	Homo sapiens	blood	GCF_023002645.1		BGISEQ-500	SPAdes v. 3.12	2	73	3895819	162093	38.9	24.97	KL210	OCL1
384		599333	ncbi	SAMN20599333	PRJNA752484	SK031	2019	Thailand	Songkhla	Homo sapiens	sputum	GCF_023002665.1		BGISEQ-500	SPAdes v. 3.12	164	85	3846984	157660	38.89	5.05	KL96	OCL5
385		599334	ncbi	SAMN20599334	PRJNA752484	SK032	2019	Thailand	Songkhla	Homo sapiens	sputum	GCF_023002605.1		BGISEQ-500	SPAdes v. 3.12	2	91	4001017	140362	38.82	19.16	KL3	OCL1
386		599335	ncbi	SAMN20599335	PRJNA752484	SK033	2019	Thailand	Songkhla	Homo sapiens	sputum	GCF_023002615.1		BGISEQ-500	SPAdes v. 3.12	164	90	3849079	148900	38.89	9.94	KL96	OCL5
387		599336	ncbi	SAMN20599336	PRJNA752484	SK034	2019	Thailand	Songkhla	Homo sapiens	sputum	GCF_023002585.1		BGISEQ-500	SPAdes v. 3.12	2	65	3957889	157208	38.99	24.26	KL210	OCL1
388		599337	ncbi	SAMN20599337	PRJNA752484	SK035	2019	Thailand	Songkhla	Homo sapiens	sputum	GCF_023002565.1		BGISEQ-500	SPAdes v. 3.12	164	86	3847753	148900	38.89	7.65	KL96	OCL5
389		599338	ncbi	SAMN20599338	PRJNA752484	SK037	2019	Thailand	Songkhla	Homo sapiens	urine	GCF_023002545.1		BGISEQ-500	SPAdes v. 3.12	2	95	3939151	171615	38.97	22.06	KL235	OCL1
390		599339	ncbi	SAMN20599339	PRJNA752484	SK038	2019	Thailand	Songkhla	Homo sapiens	body fluid	GCF_023002485.1		BGISEQ-500	SPAdes v. 3.12	16	70	4061907	201707	39.1	16.79	KL24	OCL7
391		599340	ncbi	SAMN20599340	PRJNA752484	SK039	2019	Thailand	Songkhla	Homo sapiens	sputum	GCF_023002505.1		BGISEQ-500	SPAdes v. 3.12	2	76	3795678	136130	38.92	17.48	KL2	OCL1
392		599341	ncbi	SAMN20599341	PRJNA752484	SK040	2019	Thailand	Songkhla	Homo sapiens	sputum	GCF_023002525.1		BGISEQ-500	SPAdes v. 3.12	2	80	3934973	171775	38.97	17.32	KL235	OCL1
393	21	599342	ncbi	SAMN20599342	PRJNA752484	SK041	2019	Thailand	Songkhla	Homo sapiens	sputum	GCF_023002465.1		BGISEQ-500	SPAdes v. 3.12	164	81	3841391	162153	38.89	10.04	KL96	OCL5
394	7	599343	ncbi	SAMN20599343	PRJNA752484	SK042	2019	Thailand	Songkhla	Homo sapiens	sputum	GCF_023002445.1		BGISEQ-500	SPAdes v. 3.12	164	93	3901342	112619	38.9	15.05	KL96	OCL5
395		599344	ncbi	SAMN20599344	PRJNA752484	SK043	2019	Thailand	Songkhla	Homo sapiens	sputum	GCF_023002395.1		BGISEQ-500	SPAdes v. 3.12	2	52	3862099	164359	38.9	27.37	KL210	OCL1
396		599345	ncbi	SAMN20599345	PRJNA752484	SK044	2019	Thailand	Songkhla	Homo sapiens	sputum	GCF_023002405.1		BGISEQ-500	SPAdes v. 3.12	2	76	3929301	139722	38.93	19.54	KL2	OCL1
397		599346	ncbi	SAMN20599346	PRJNA752484	SK045	2019	Thailand	Songkhla	Homo sapiens	urine	GCF_023002385.1		BGISEQ-500	SPAdes v. 3.12	2	77	3876213	162093	38.91	27.28	KL210	OCL1
398		599347	ncbi	SAMN20599347	PRJNA752484	SK049	2019	Thailand	Songkhla	Homo sapiens	sputum	GCF_023002365.1		BGISEQ-500	SPAdes v. 3.12	2	56	3865925	162093	38.9	22.17	KL210	OCL1
399		599348	ncbi	SAMN20599348	PRJNA752484	SK050	2019	Thailand	Songkhla	Homo sapiens	sputum	GCF_023002345.1		BGISEQ-500	SPAdes v. 3.12	2	67	3883726	131009	38.97	22.38	KL125	OCL1
400	23	599349	ncbi	SAMN20599349	PRJNA752484	SK053	2019	Thailand	Songkhla	Homo sapiens	sputum	GCF_023002315.1		BGISEQ-500	SPAdes v. 3.12	2	71	3846208	131012	39.01	22.73	KL14	OCL1
401		599350	ncbi	SAMN20599350	PRJNA752484	SK054	2019	Thailand	Songkhla	Homo sapiens	blood	GCF_023002305.1		BGISEQ-500	SPAdes v. 3.12	164	84	3849080	148900	38.89	12.49	KL96	OCL5
402		599351	ncbi	SAMN20599351	PRJNA752484	SK055	2019	Thailand	Songkhla	Homo sapiens	sputum	GCF_023002285.1		BGISEQ-500	SPAdes v. 3.12	16	62	3931108	239931	38.87	17.07	KL24	OCL2
403		599352	ncbi	SAMN20599352	PRJNA752484	SK056	2019	Thailand	Songkhla	Homo sapiens	sputum	GCF_023002245.1		BGISEQ-500	SPAdes v. 3.12	2	97	3942948	190730	38.97	14.55	KL235	OCL1
404	9	599353	ncbi	SAMN20599353	PRJNA752484	SK057	2019	Thailand	Songkhla	Homo sapiens	sputum	GCF_023002225.1		BGISEQ-500	SPAdes v. 3.12	2	73	3898215	164359	38.89	19.56	KL210	OCL1
405		599354	ncbi	SAMN20599354	PRJNA752484	SK058	2019	Thailand	Songkhla	Homo sapiens	sputum	GCF_023002195.1		BGISEQ-500	SPAdes v. 3.12	16	56	4023833	289877	38.9	14.2	KL24	OCL2
406		599355	ncbi	SAMN20599355	PRJNA752484	SK059	2019	Thailand	Songkhla	Homo sapiens	sputum	GCF_023002185.1		BGISEQ-500	SPAdes v. 3.12	2	67	3909627	190730	38.97	19.66	KL235	OCL1
407	9	599356	ncbi	SAMN20599356	PRJNA752484	SK061	2019	Thailand	Songkhla	Homo sapiens	sputum	GCF_023002265.1		BGISEQ-500	SPAdes v. 3.12	2	73	3895801	162093	38.9	27.3	KL210	OCL1
408		599357	ncbi	SAMN20599357	PRJNA752484	SK062	2019	Thailand	Songkhla	Homo sapiens	sputum	GCF_023002165.1		BGISEQ-500	SPAdes v. 3.12	2	95	3984850	127618	38.81	24.1	KL210	OCL1
409		599358	ncbi	SAMN20599358	PRJNA752484	SK063	2019	Thailand	Songkhla	Homo sapiens	sputum	GCF_023002145.1		BGISEQ-500	SPAdes v. 3.12	164	87	3845247	141833	38.88	12.55	KL96	OCL5
410		599360	ncbi	SAMN20599360	PRJNA752484	SK067	2019	Thailand	Songkhla	Homo sapiens	blood	GCF_023002105.1		BGISEQ-500	SPAdes v. 3.12	2	94	3938942	181269	38.97	19.4	KL235	OCL1
411		599361	ncbi	SAMN20599361	PRJNA752484	SK069	2019	Thailand	Songkhla	Homo sapiens	sputum	GCF_023002085.1		BGISEQ-500	SPAdes v. 3.12	164	103	4012053	119158	39.02	11.79	KL47	OCL5
412		599363	ncbi	SAMN20599363	PRJNA752484	SK075	2019	Thailand	Songkhla	Homo sapiens	sputum	GCF_023002045.1		BGISEQ-500	SPAdes v. 3.12	2	77	3895745	162093	38.9	27.46	KL210	OCL1
413	23	599364	ncbi	SAMN20599364	PRJNA752484	SK078	2019	Thailand	Songkhla	Homo sapiens	sputum	GCF_023002025.1		BGISEQ-500	SPAdes v. 3.12	2	74	3848128	155304	39.01	22.85	KL14	OCL1
414		599365	ncbi	SAMN20599365	PRJNA752484	SK079	2019	Thailand	Songkhla	Homo sapiens	sputum	GCF_023002005.1		BGISEQ-500	SPAdes v. 3.12	2	76	3846477	131013	39	14.7	KL14	OCL1
415		599366	ncbi	SAMN20599366	PRJNA752484	ST001	2019	Thailand	Satun	Homo sapiens	sputum	GCF_023001985.1		BGISEQ-500	SPAdes v. 3.12	16	92	4118197	114306	39.02	11.5	KL24	OCL7
416		599367	ncbi	SAMN20599367	PRJNA752484	ST009	2019	Thailand	Satun	Homo sapiens	sputum	GCF_023001945.1		BGISEQ-500	SPAdes v. 3.12	2	77	3846099	113438	39	15.09	KL14	OCL1
417		599368	ncbi	SAMN20599368	PRJNA752484	ST010	2019	Thailand	Satun	Homo sapiens	sputum	GCF_023001965.1		BGISEQ-500	SPAdes v. 3.12	2	77	3875089	123627	38.93	10.12	KL6	OCL1
418		599369	ncbi	SAMN20599369	PRJNA752484	ST024	2019	Thailand	Satun	Homo sapiens	sputum	GCF_023001885.1		BGISEQ-500	SPAdes v. 3.12	126	78	4273398	357979	38.89	24.73	KL14	OCL6
419		599370	ncbi	SAMN20599370	PRJNA752484	ST032	2019	Thailand	Satun	Homo sapiens	urine	GCF_023001905.1		BGISEQ-500	SPAdes v. 3.12	2	74	3845735	122061	39	15.09	KL14	OCL1
420		599371	ncbi	SAMN20599371	PRJNA752484	ST034	2019	Thailand	Satun	Homo sapiens	sputum	GCF_023001925.1		BGISEQ-500	SPAdes v. 3.12	126	78	4231483	250219	38.88	20.26	KL14	OCL6
421		599372	ncbi	SAMN20599372	PRJNA752484	ST035	2019	Thailand	Satun	Homo sapiens	sputum	GCF_023001865.1		BGISEQ-500	SPAdes v. 3.12	164	95	4040963	162627	38.98	9.42	KL47	OCL5
422		599373	ncbi	SAMN20599373	PRJNA752484	TR005	2019	Thailand	Trang	Homo sapiens	urine	GCF_023001845.1		BGISEQ-500	SPAdes v. 3.12	2	105	3901025	135926	38.88	24.56	KL49	OCL1
423		599374	ncbi	SAMN20599374	PRJNA752484	TR010	2019	Thailand	Trang	Homo sapiens	urine	GCF_023001825.1		BGISEQ-500	SPAdes v. 3.12	2	101	3901687	135883	38.88	22.04	KL49	OCL1
424		599375	ncbi	SAMN20599375	PRJNA752484	TR011	2019	Thailand	Trang	Homo sapiens	blood	GCF_023001785.1		BGISEQ-500	SPAdes v. 3.12	2	93	3929125	140356	38.9	19.38	KL3	OCL1
425		599376	ncbi	SAMN20599376	PRJNA752484	TR014	2019	Thailand	Trang	Homo sapiens	blood	GCF_023001805.1		BGISEQ-500	SPAdes v. 3.12	2	97	3901671	122267	38.88	26.85	KL49	OCL1
426		599377	ncbi	SAMN20599377	PRJNA752484	TR015	2019	Thailand	Trang	Homo sapiens	blood	GCF_023001745.1		BGISEQ-500	SPAdes v. 3.12	2	100	3904797	135883	38.87	19.45	KL49	OCL1
427	2	599378	ncbi	SAMN20599378	PRJNA752484	TR019	2019	Thailand	Trang	Homo sapiens	blood	GCF_023001725.1		BGISEQ-500	SPAdes v. 3.12	2	68	3887533	164606	38.93	17.53	KL2	OCL1
428	3	599379	ncbi	SAMN20599379	PRJNA752484	TR020	2019	Thailand	Trang	Homo sapiens	sputum	GCF_023001765.1		BGISEQ-500	SPAdes v. 3.12	2	66	3889012	164606	38.93	24.8	KL2	OCL1
429		599380	ncbi	SAMN20599380	PRJNA752484	TR022	2019	Thailand	Trang	Homo sapiens	sputum	GCF_023001705.1		BGISEQ-500	SPAdes v. 3.12	2	74	3890774	162095	38.9	27.07	KL210	OCL1
430	10	599381	ncbi	SAMN20599381	PRJNA752484	TR023	2019	Thailand	Trang	Homo sapiens	pus	GCF_023001685.1		BGISEQ-500	SPAdes v. 3.12	2	87	3931057	153339	38.91	22.17	KL3	OCL1
431		599382	ncbi	SAMN20599382	PRJNA752484	TR025	2019	Thailand	Trang	Homo sapiens	sputum	GCF_023001635.1		BGISEQ-500	SPAdes v. 3.12	2	78	3890646	131013	38.9	22.33	KL210	OCL1
432		599383	ncbi	SAMN20599383	PRJNA752484	TR026	2019	Thailand	Trang	Homo sapiens	pus	GCF_023001625.1		BGISEQ-500	SPAdes v. 3.12	2	67	3886590	146641	38.92	15.14	KL2	OCL1
433		599384	ncbi	SAMN20599384	PRJNA752484	TR028	2019	Thailand	Trang	Homo sapiens	sputum	GCF_023001605.1		BGISEQ-500	SPAdes v. 3.12	16	64	4113891	201707	39.01	14.09	KL24	OCL7
434	22	599385	ncbi	SAMN20599385	PRJNA752484	TR029	2019	Thailand	Trang	Homo sapiens	pus	GCF_023001585.1		BGISEQ-500	SPAdes v. 3.12	2	63	3888998	164769	38.93	19.7	KL2	OCL1
435	2	599386	ncbi	SAMN20599386	PRJNA752484	TR032	2019	Thailand	Trang	Homo sapiens	sputum	GCF_023001565.1		BGISEQ-500	SPAdes v. 3.12	2	64	3888320	164501	38.93	17.4	KL2	OCL1
436		599387	ncbi	SAMN20599387	PRJNA752484	TR033	2019	Thailand	Trang	Homo sapiens	body fluid	GCF_023001665.1		BGISEQ-500	SPAdes v. 3.12	215	99	3913884	77548	38.9	22.24	KL10	OCL5
437	10	599388	ncbi	SAMN20599388	PRJNA752484	TR035	2019	Thailand	Trang	Homo sapiens	sputum	GCF_023001545.1		BGISEQ-500	SPAdes v. 3.12	2	84	3931363	153339	38.91	22.12	KL3	OCL1
438		599389	ncbi	SAMN20599389	PRJNA752484	TR036	2019	Thailand	Trang	Homo sapiens	pus	GCF_023001525.1		BGISEQ-500	SPAdes v. 3.12	164	96	4082928	144956	38.91	7.09	KL47	OCL5
439	1	599390	ncbi	SAMN20599390	PRJNA752484	TR037	2019	Thailand	Trang	Homo sapiens	pus	GCF_023001505.1		BGISEQ-500	SPAdes v. 3.12	2	54	3873388	184726	38.93	17.43	KL2	OCL1
440		599391	ncbi	SAMN20599391	PRJNA752484	TR038	2019	Thailand	Trang	Homo sapiens	sputum	GCF_023001465.1		BGISEQ-500	SPAdes v. 3.12	2	92	3902233	135926	38.89	22.16	KL49	OCL1
441		599392	ncbi	SAMN20599392	PRJNA752484	TR039	2019	Thailand	Trang	Homo sapiens	sputum	GCF_023001485.1		BGISEQ-500	SPAdes v. 3.12	2	60	3896346	164072	38.82	17.36	KL2	OCL1
442		599393	ncbi	SAMN20599393	PRJNA752484	TR040	2019	Thailand	Trang	Homo sapiens	pus	GCF_023001425.1		BGISEQ-500	SPAdes v. 3.12	2	58	3890734	184726	38.93	17.41	KL2	OCL1
443	1	599394	ncbi	SAMN20599394	PRJNA752484	TR041	2019	Thailand	Trang	Homo sapiens	sputum	GCF_023001405.1		BGISEQ-500	SPAdes v. 3.12	2	56	3874770	184726	38.94	22.46	KL2	OCL1
444		599395	ncbi	SAMN20599395	PRJNA752484	TR042	2019	Thailand	Trang	Homo sapiens	sputum	GCF_023001365.1		BGISEQ-500	SPAdes v. 3.12	2	46	3864079	162093	38.89	24.82	KL210	OCL1
445		599396	ncbi	SAMN20599396	PRJNA752484	TR043	2019	Thailand	Trang	Homo sapiens	sputum	GCF_023001385.1		BGISEQ-500	SPAdes v. 3.12	164	86	3884780	150790	38.95	12.37	KL47	OCL5
446	6	599397	ncbi	SAMN20599397	PRJNA752484	TR045	2019	Thailand	Trang	Homo sapiens	pus	GCF_023001345.1		BGISEQ-500	SPAdes v. 3.12	2	61	3887851	184726	38.93	22.39	KL2	OCL1
447		599398	ncbi	SAMN20599398	PRJNA752484	TR047	2019	Thailand	Trang	Homo sapiens	sputum	GCF_023001435.1		BGISEQ-500	SPAdes v. 3.12	2	74	3996080	133694	38.83	16.78	KL6	OCL1
448		599399	ncbi	SAMN20599399	PRJNA752484	TR048	2019	Thailand	Trang	Homo sapiens	pus	GCF_023001325.1		BGISEQ-500	SPAdes v. 3.12	2	97	3901151	135883	38.88	27.05	KL49	OCL1
449		599400	ncbi	SAMN20599400	PRJNA752484	TR049	2019	Thailand	Trang	Homo sapiens	sputum	GCF_023001305.1		BGISEQ-500	SPAdes v. 3.12	2	82	3960938	131012	38.79	16.99	KL210	OCL1
450	2	599401	ncbi	SAMN20599401	PRJNA752484	TR050	2019	Thailand	Trang	Homo sapiens	sputum	GCF_023001255.1		BGISEQ-500	SPAdes v. 3.12	2	67	3887778	162097	38.93	22.42	KL2	OCL1
451		599402	ncbi	SAMN20599402	PRJNA752484	TR053	2019	Thailand	Trang	Homo sapiens	sputum	GCF_023001285.1		BGISEQ-500	SPAdes v. 3.12	164	87	3822408	143101	38.94	4.95	KL47	OCL5
452	1	599403	ncbi	SAMN20599403	PRJNA752484	TR054	2019	Thailand	Trang	Homo sapiens	pus	GCF_023001245.1		BGISEQ-500	SPAdes v. 3.12	2	64	3887011	164769	38.93	19.84	KL2	OCL1
453		599404	ncbi	SAMN20599404	PRJNA752484	TR058	2019	Thailand	Trang	Homo sapiens	sputum	GCF_023001225.1		BGISEQ-500	SPAdes v. 3.12	2	88	3930127	153339	38.9	19.38	KL3	OCL1
454		599405	ncbi	SAMN20599405	PRJNA752484	TR061	2019	Thailand	Trang	Homo sapiens	sputum	GCF_023001205.1		BGISEQ-500	SPAdes v. 3.12	2	101	3905393	135883	38.88	24.73	KL49	OCL1
455		599406	ncbi	SAMN20599406	PRJNA752484	TR062	2019	Thailand	Trang	Homo sapiens	sputum	GCF_023001165.1		BGISEQ-500	SPAdes v. 3.12	2	69	3873435	162097	38.92	17.62	KL2	OCL1
456		599407	ncbi	SAMN20599407	PRJNA752484	TR063	2019	Thailand	Trang	Homo sapiens	sputum	GCF_023001185.1		BGISEQ-500	SPAdes v. 3.12	2	67	3883790	131009	38.97	19.96	KL125	OCL1
457		599408	ncbi	SAMN20599408	PRJNA752484	TR065	2019	Thailand	Trang	Homo sapiens	pus	GCF_023001145.1		BGISEQ-500	SPAdes v. 3.12	2	68	3887329	145415	38.92	24.73	KL2	OCL1
458		599409	ncbi	SAMN20599409	PRJNA752484	TR067	2019	Thailand	Trang	Homo sapiens	sputum	GCF_023001125.1		BGISEQ-500	SPAdes v. 3.12	2	98	3904754	135883	38.88	29.55	KL49	OCL1
459		599410	ncbi	SAMN20599410	PRJNA752484	TR068	2019	Thailand	Trang	Homo sapiens	pus	GCF_023001075.1		BGISEQ-500	SPAdes v. 3.12	215	99	3912110	76941	38.9	27.08	KL10	OCL5
460		599411	ncbi	SAMN20599411	PRJNA752484	TR069	2019	Thailand	Trang	Homo sapiens	sputum	GCF_023001065.1		BGISEQ-500	SPAdes v. 3.12	25	92	4266682	150737	38.98	22.24	KL14	OCL6
461		599412	ncbi	SAMN20599412	PRJNA752484	TR070	2019	Thailand	Trang	Homo sapiens	blood	GCF_023001095.1		BGISEQ-500	SPAdes v. 3.12	2	69	3891641	146647	38.92	24.99	KL2	OCL1
462		599413	ncbi	SAMN20599413	PRJNA752484	TR071	2019	Thailand	Trang	Homo sapiens	urine	GCF_023000995.1		BGISEQ-500	SPAdes v. 3.12	2	89	3988125	110141	38.84	14.25	KL6	OCL1
463	6	599414	ncbi	SAMN20599414	PRJNA752484	TR074	2019	Thailand	Trang	Homo sapiens	urine	GCF_023000895.1		BGISEQ-500	SPAdes v. 3.12	2	61	3887629	184726	38.93	22.31	KL2	OCL1
464		599415	ncbi	SAMN20599415	PRJNA752484	TR082	2019	Thailand	Trang	Homo sapiens	urine	GCF_023000985.1		BGISEQ-500	SPAdes v. 3.12	25	100	4266718	130783	38.97	13.51	KL14	OCL6
465		599416	ncbi	SAMN20599416	PRJNA752484	TR084	2019	Thailand	Trang	Homo sapiens	urine	GCF_023000885.1		BGISEQ-500	SPAdes v. 3.12	2	99	3911389	130891	38.87	22.07	KL49	OCL1
466		599417	ncbi	SAMN20599417	PRJNA752484	TR085	2019	Thailand	Trang	Homo sapiens	urine	GCF_023000865.1		BGISEQ-500	SPAdes v. 3.12	126	86	4283096	243711	38.89	22.64	KL14	OCL6
467		599418	ncbi	SAMN20599418	PRJNA752484	TR086	2019	Thailand	Trang	Homo sapiens	urine	GCF_023000825.1		BGISEQ-500	SPAdes v. 3.12	2	64	3891677	162092	38.93	22.39	KL2	OCL1
468		599419	ncbi	SAMN20599419	PRJNA752484	TR087	2019	Thailand	Trang	Homo sapiens	blood	GCF_023000685.1		BGISEQ-500	SPAdes v. 3.12	2	88	3987451	110141	38.84	14.4	KL6	OCL1
469		599420	ncbi	SAMN20599420	PRJNA752484	TR088	2019	Thailand	Trang	Homo sapiens	blood	GCF_023000755.1		BGISEQ-500	SPAdes v. 3.12	2	91	3888694	135883	38.89	27.31	KL49	OCL1
470		599421	ncbi	SAMN20599421	PRJNA752484	TR090	2019	Thailand	Trang	Homo sapiens	blood	GCF_023000695.1		BGISEQ-500	SPAdes v. 3.12	2	97	3977074	131018	38.76	21.8	KL49	OCL1
471		599422	ncbi	SAMN20599422	PRJNA752484	TR096	2019	Thailand	Trang	Homo sapiens	blood	GCF_023000745.1		BGISEQ-500	SPAdes v. 3.12	2	82	3931210	153339	38.91	29.4	KL3	OCL1
472		599423	ncbi	SAMN20599423	PRJNA752484	TR098	2019	Thailand	Trang	Homo sapiens	sputum	GCF_023000665.1		BGISEQ-500	SPAdes v. 3.12	2	67	3887515	139722	38.92	19.93	KL2	OCL1
473	3	599424	ncbi	SAMN20599424	PRJNA752484	TR104	2019	Thailand	Trang	Homo sapiens	sputum	GCF_023000575.1		BGISEQ-500	SPAdes v. 3.12	2	66	3886559	162092	38.92	22.37	KL2	OCL1
474	1	599425	ncbi	SAMN20599425	PRJNA752484	TR106	2019	Thailand	Trang	Homo sapiens	sputum	GCF_023000515.1		BGISEQ-500	SPAdes v. 3.12	2	65	3888159	164501	38.93	22.36	KL2	OCL1
475		599426	ncbi	SAMN20599426	PRJNA752484	TR107	2019	Thailand	Trang	Homo sapiens	sputum	GCF_023000595.1		BGISEQ-500	SPAdes v. 3.12	164	112	3922073	150790	38.96	12.41	KL47	OCL5
476		599427	ncbi	SAMN20599427	PRJNA752484	TR108	2019	Thailand	Trang	Homo sapiens	pus	GCF_023000495.1		BGISEQ-500	SPAdes v. 3.12	2	76	3890869	131011	38.9	19.75	KL210	OCL1
477		599428	ncbi	SAMN20599428	PRJNA752484	TR111	2019	Thailand	Trang	Homo sapiens	sputum	GCF_023000485.1		BGISEQ-500	SPAdes v. 3.12	2	80	3903904	148739	38.91	19.66	KL3	OCL1
478	1	599429	ncbi	SAMN20599429	PRJNA752484	TR113	2019	Thailand	Trang	Homo sapiens	sputum	GCF_023000305.1		BGISEQ-500	SPAdes v. 3.12	2	62	3874579	162092	38.94	24.97	KL2	OCL1
479		599430	ncbi	SAMN20599430	PRJNA752484	TR115	2019	Thailand	Trang	Homo sapiens	sputum	GCF_023000315.1		BGISEQ-500	SPAdes v. 3.12	2	69	3888616	146647	38.93	24.93	KL2	OCL1
480	2	599431	ncbi	SAMN20599431	PRJNA752484	TR118	2019	Thailand	Trang	Homo sapiens	sputum	GCF_023000445.1		BGISEQ-500	SPAdes v. 3.12	2	65	3888658	164501	38.93	19.79	KL2	OCL1
481	3	599432	ncbi	SAMN20599432	PRJNA752484	TR120	2019	Thailand	Trang	Homo sapiens	sputum	GCF_023000425.1		BGISEQ-500	SPAdes v. 3.12	2	70	3886950	139722	38.92	22.58	KL2	OCL1
482		599433	ncbi	SAMN20599433	PRJNA752484	TR123	2019	Thailand	Trang	Homo sapiens	sputum	GCF_023000235.1		BGISEQ-500	SPAdes v. 3.12	2	95	3918100	110141	38.9	14.66	KL10	OCL1
483	22	599434	ncbi	SAMN20599434	PRJNA752484	TR124	2019	Thailand	Trang	Homo sapiens	pus	GCF_023000245.1		BGISEQ-500	SPAdes v. 3.12	2	63	3890981	162092	38.93	19.8	KL2	OCL1
484		599435	ncbi	SAMN20599435	PRJNA752484	YL005	2019	Thailand	Yala	Homo sapiens	n/a	GCF_023000225.1		BGISEQ-500	SPAdes v. 3.12	215	119	3914068	76044	38.91	19.84	KL10	OCL5
485		599436	ncbi	SAMN20599436	PRJNA752484	YL006	2019	Thailand	Yala	Homo sapiens	n/a	GCF_023000285.1		BGISEQ-500	SPAdes v. 3.12	2	64	3897906	190991	38.98	12.35	KL235	OCL1
486		170067	ncbi	SAMN22170067	PRJNA769700	AB329	2015	Thailand	Eastern region hospital	Homo sapiens	sputum	GCF_021730415.1		Illumina MiSeq; PacBio RS	Unicycler v. 0.4.8	98	3	4038879	3948028	38.88	0	KL49	OCL1
487	18	512410	ncbi	SAMN27512410	PRJNA814829	AMR-0002	2017	Thailand	Chonburi	Homo sapiens	pus		SRR18856275	Illumina MiSeq	shovill v1.1.0	2	66	3948139	135639	38.92	0	KL125	OCL1
488		512417	ncbi	SAMN27512417	PRJNA814829	AMR-0005	2017	Thailand	Chonburi	Homo sapiens	sputum		SRR18856272	Illumina MiSeq	shovill v1.1.0	1124	71	4062802	143991	38.87	0	KL44	OCL6
489		615920	ncbi	SAMN27615920	PRJNA814829	AMR-0012	2017	Thailand	Chonburi	Homo sapiens	blood		SRR18849466	Illumina MiSeq	shovill v1.1.0	2	63	3934333	139413	38.92	0	KL125	OCL1
490		615980	ncbi	SAMN27615980	PRJNA814829	AMR-0013	2017	Thailand	Chonburi	Homo sapiens	pus		SRR18849465	Illumina MiSeq	shovill v1.1.0	2	67	3882079	135948	38.91	0	KL6	OCL1
491	17	616108	ncbi	SAMN27616108	PRJNA814829	AMR-0018	2017	Thailand	Chonburi	Homo sapiens	rectal swab		SRR18849460	Illumina MiSeq	shovill v1.1.0	2	72	3949801	140655	38.92	0	KL125	OCL1
492		616138	ncbi	SAMN27616138	PRJNA814829	AMR-0020	2017	Thailand	Chonburi	Homo sapiens	pus		SRR18849458	Illumina MiSeq	shovill v1.1.0	1109	49	4023359	180594	38.84	0	KL6	OCL1
493	5	624992	ncbi	SAMN27624992	PRJNA814829	AMR-0022	2017	Thailand	Chonburi	Homo sapiens	sputum		SRR18847854	Illumina MiSeq	shovill v1.1.0	2	65	4018053	139731	38.82	0	KL125	OCL1
494		625048	ncbi	SAMN27625048	PRJNA814829	AMR-0024	2017	Thailand	Chonburi	Homo sapiens	urine		SRR18847852	Illumina MiSeq	shovill v1.1.0	2	63	3933535	145732	38.91	0	KL125	OCL1
495		625050	ncbi	SAMN27625050	PRJNA814829	AMR-0025	2017	Thailand	Chonburi	Homo sapiens	urine		SRR18847851	Illumina MiSeq	shovill v1.1.0	2	69	3978761	139731	38.81	0	KL125	OCL1
496		647126	ncbi	SAMN27647126	PRJNA814829	AMR-0034	2017	Thailand	Chonburi	Homo sapiens	sputum		SRR18849499	Illumina MiSeq	shovill v1.1.0	2	66	4018729	145732	38.82	0	KL125	OCL1
497		647131	ncbi	SAMN27647131	PRJNA814829	AMR-0037	2017	Thailand	Chonburi	Homo sapiens	sputum		SRR18849496	Illumina MiSeq	shovill v1.1.0	2	57	3978583	145732	38.81	0	KL125	OCL1
498		647134	ncbi	SAMN27647134	PRJNA814829	AMR-0041	2017	Thailand	Chonburi	Homo sapiens	sputum		SRR18849493	Illumina MiSeq	shovill v1.1.0	1109	61	4023408	194290	38.84	0	KL6	OCL1
499	5	651061	ncbi	SAMN27651061	PRJNA814829	AMR-0048	2017	Thailand	Chonburi	Homo sapiens	urine		SRR18850304	Illumina MiSeq	shovill v1.1.0	2	60	4030322	139923	38.83	0	KL125	OCL1
500		652525	ncbi	SAMN27652525	PRJNA814829	AMR-0058	2017	Thailand	Chonburi	Homo sapiens	sputum		SRR18863662	Illumina MiSeq	shovill v1.1.0	1109	51	3997326	176934	38.84	0	KL6	OCL1
501	12	652528	ncbi	SAMN27652528	PRJNA814829	AMR-0060	2017	Thailand	Chonburi	Homo sapiens	sputum		SRR18863660	Illumina MiSeq	shovill v1.1.0	2	55	3891930	144514	38.92	0	KL6	OCL1
502		652529	ncbi	SAMN27652529	PRJNA814829	AMR-0062	2017	Thailand	Chonburi	Homo sapiens	sputum		SRR18863659	Illumina MiSeq	shovill v1.1.0	1	56	4015524	196001	38.78	0	KL4	OCL3
503		683584	ncbi	SAMN27683584	PRJNA814829	AMR-0065	2017	Thailand	Chonburi	Homo sapiens	n/a		SRR18847750	Illumina MiSeq	shovill v1.1.0	2	65	3949024	145732	38.92	0	KL125	OCL1
504		683590	ncbi	SAMN27683590	PRJNA814829	AMR-0072	2017	Thailand	Chonburi	Homo sapiens	pus		SRR18847754	Illumina MiSeq	shovill v1.1.0	2	46	3911477	156624	38.92	0	KL10	OCL1
505		684626	ncbi	SAMN27684626	PRJNA814829	AMR-0085	2017	Thailand	Chonburi	Homo sapiens	sputum		SRR18847871	Illumina MiSeq	shovill v1.1.0	2	65	3980693	141019	38.81	0	KL125	OCL1
506		685294	ncbi	SAMN27685294	PRJNA814829	AMR-0095	2017	Thailand	Chonburi	Homo sapiens	pus		SRR18918224	Illumina MiSeq	shovill v1.1.0	2	65	3948184	145732	38.92	0	KL125	OCL1
507		771028	ncbi	SAMN27771028	PRJNA814829	AMR-0098	2017	Thailand	Chonburi	Homo sapiens	sputum		SRR19044079	Illumina MiSeq	shovill v1.1.0	2	57	3892114	144400	38.92	0	KL6	OCL1
508		771042	ncbi	SAMN27771042	PRJNA814829	AMR-0108	2017	Thailand	Chonburi	Homo sapiens	sputum		SRR19044071	Illumina MiSeq	shovill v1.1.0	2	63	3905733	171625	38.9	0	KL210	OCL1
509		771332	ncbi	SAMN27771332	PRJNA814829	AMR-0109	2017	Thailand	Chonburi	Homo sapiens	pus		SRR18919292	Illumina MiSeq	shovill v1.1.0	2	50	3913315	156759	38.92	0	KL10	OCL1
510		773154	ncbi	SAMN27773154	PRJNA814829	AMR-0120	2017	Thailand	Chonburi	Homo sapiens	blood		SRR18919316	Illumina MiSeq	shovill v1.1.0	2	52	3878062	144397	38.92	0	KL6	OCL1
511		773183	ncbi	SAMN27773183	PRJNA814829	AMR-0121	2017	Thailand	Chonburi	Homo sapiens	sputum		SRR18919315	Illumina MiSeq	shovill v1.1.0	2	72	3949730	139753	38.92	0	KL125	OCL1
512	12	773195	ncbi	SAMN27773195	PRJNA814829	AMR-0126	2017	Thailand	Chonburi	Homo sapiens	blood		SRR18919310	Illumina MiSeq	shovill v1.1.0	2	58	3891757	144400	38.92	0	KL6	OCL1
513		775997	ncbi	SAMN27775997	PRJNA814829	AMR-0132	2017	Thailand	Chonburi	Homo sapiens	blood		SRR18919481	Illumina MiSeq	shovill v1.1.0	2	65	3980146	141019	38.81	0	KL125	OCL1
514		045321	ncbi	SAMN28045321	PRJNA814829	AMR-0141	2017	Thailand	Chonburi	Homo sapiens	urine		SRR19046491	Illumina MiSeq	shovill v1.1.0	1131	40	3864270	317404	38.86	0	KL26	OCL9
515		045336	ncbi	SAMN28045336	PRJNA814829	AMR-0145	2017	Thailand	Chonburi	Homo sapiens	sputum		SRR19046487	Illumina MiSeq	shovill v1.1.0	25	67	4220116	120865	38.96	0	KL14	OCL6
516		045356	ncbi	SAMN28045356	PRJNA814829	AMR-0150	2017	Thailand	Chonburi	Homo sapiens	urine		SRR19048866	Illumina MiSeq	shovill v1.1.0	215	80	3832701	92303	38.88	0	KL45	OCL5
517		047318	ncbi	SAMN28047318	PRJNA814829	AMR-0152	2017	Thailand	Chonburi	Homo sapiens	sputum		SRR19048864	Illumina MiSeq	shovill v1.1.0	2	65	3980809	149354	38.81	0	KL125	OCL1
518		095567	ncbi	SAMN28095567	PRJNA814829	AMR-0174	2018	Thailand	Chonburi	Homo sapiens	sputum		SRR19090571	Illumina MiSeq	shovill v1.1.0	2	74	3901195	161836	38.89	0	KL210	OCL1
519		095606	ncbi	SAMN28095606	PRJNA814829	AMR-0184	2017	Thailand	Chonburi	Homo sapiens	pus		SRR19090812	Illumina MiSeq	shovill v1.1.0	215	89	3830847	96764	38.87	0	KL45	OCL5
520	19	097301	ncbi	SAMN28097301	PRJNA814829	AMR-0196	2017	Thailand	Chonburi	Homo sapiens	sputum		SRR19091377	Illumina MiSeq	shovill v1.1.0	2	71	3894471	152043	38.88	0	KL210	OCL1
521		097304	ncbi	SAMN28097304	PRJNA814829	AMR-0199	2017	Thailand	Chonburi	Homo sapiens	sputum		SRR19091374	Illumina MiSeq	shovill v1.1.0	98	96	3960813	107737	38.79	0	KL49	OCL1
522		097318	ncbi	SAMN28097318	PRJNA814829	AMR-0206	2017	Thailand	Chonburi	Homo sapiens	urine		SRR19091031	Illumina MiSeq	shovill v1.1.0	25	80	4224826	105106	38.97	0	KL14	OCL6
523		097323	ncbi	SAMN28097323	PRJNA814829	AMR-0211	2017	Thailand	Chonburi	Homo sapiens	sputum		SRR19091026	Illumina MiSeq	shovill v1.1.0	2	83	3902797	151754	38.9	0	KL210	OCL1
524		097367	ncbi	SAMN28097367	PRJNA814829	AMR-0213	2017	Thailand	Chonburi	Homo sapiens	sputum		SRR19115627	Illumina MiSeq	shovill v1.1.0	2	122	3936595	57287	38.87	0	KL10	OCL1
525		097487	ncbi	SAMN28097487	PRJNA814829	AMR-0226	2017	Thailand	Chonburi	Homo sapiens	sputum		SRR19115622	Illumina MiSeq	shovill v1.1.0	2	70	3901699	161836	38.9	0	KL210	OCL1
526	19	105044	ncbi	SAMN28105044	PRJNA814829	AMR-0232	2017	Thailand	Chonburi	Homo sapiens	sputum		SRR19115615	Illumina MiSeq	shovill v1.1.0	2	77	3902921	161836	38.9	0	KL210	OCL1
527	18	105386	ncbi	SAMN28105386	PRJNA814829	AMR-0239	2017	Thailand	Chonburi	Homo sapiens	sputum		SRR19115608	Illumina MiSeq	shovill v1.1.0	2	74	3945785	135639	38.92	0	KL125	OCL1
528		105394	ncbi	SAMN28105394	PRJNA814829	AMR-0245	2017	Thailand	Chonburi	Homo sapiens	sputum		SRR19115601	Illumina MiSeq	shovill v1.1.0	2	72	3920277	110180	38.81	0	KL10	OCL1
529		105708	ncbi	SAMN28105708	PRJNA814829	AMR-0259	2017	Thailand	Chonburi	Homo sapiens	tissue		SRR19115586	Illumina MiSeq	shovill v1.1.0	2	70	3942169	152447	38.83	0	KL81	OCL1
531		158586	ncbi	SAMN28158586	PRJNA814829	AMR-0267	2017	Thailand	Chonburi	Homo sapiens	sputum		SRR19369808	Illumina MiSeq	shovill v1.1.0	2	83	3881728	122132	38.91	0	KL6	OCL1
532		158591	ncbi	SAMN28158591	PRJNA814829	AMR-0270	2017	Thailand	Chonburi	Homo sapiens	sputum		SRR19369805	Illumina MiSeq	shovill v1.1.0	2	78	3902542	161836	38.9	0	KL210	OCL1
533		158743	ncbi	SAMN28158743	PRJNA814829	AMR-0278	2017	Thailand	Chonburi	Homo sapiens	pus		SRR19369846	Illumina MiSeq	shovill v1.1.0	2	68	3918921	115410	38.81	0	KL10	OCL1
534		158750	ncbi	SAMN28158750	PRJNA814829	AMR-0282	2017	Thailand	Chonburi	Homo sapiens	wound		SRR19369842	Illumina MiSeq	shovill v1.1.0	2	74	3883318	135639	38.95	0	KL3	OCL1
535		158753	ncbi	SAMN28158753	PRJNA814829	AMR-0285	2017	Thailand	Chonburi	Homo sapiens	urine		SRR19369838	Illumina MiSeq	shovill v1.1.0	578	107	4390811	105053	38.87	0	KL81	OCL1
536		592032	ncbi	SAMN28592032	PRJNA814829	AMR-0286	2017	Thailand	Chonburi	Homo sapiens	urine		SRR19369837	Illumina MiSeq	shovill v1.1.0	2	77	3946204	135639	38.91	0	KL125	OCL1
537		592038	ncbi	SAMN28592038	PRJNA814829	AMR-0292	2018	Thailand	Chonburi	Homo sapiens	pus		SRR19369831	Illumina MiSeq	shovill v1.1.0	164	60	3912929	216417	38.88	0	KL47	OCL5
538		592039	ncbi	SAMN28592039	PRJNA814829	AMR-0293	2017	Thailand	Chonburi	Homo sapiens	wound		SRR19369829	Illumina MiSeq	shovill v1.1.0	2	86	3887075	91265	38.92	0	KL10	OCL1
539		592040	ncbi	SAMN28592040	PRJNA814829	AMR-0294	2017	Thailand	Chonburi	Homo sapiens	sputum		SRR19369828	Illumina MiSeq	shovill v1.1.0	2	74	3898422	151284	38.89	0	KL210	OCL1
540		592041	ncbi	SAMN28592041	PRJNA814829	AMR-0295	2017	Thailand	Chonburi	Homo sapiens	sputum		SRR19369827	Illumina MiSeq	shovill v1.1.0	2	74	3945902	131080	38.91	0	KL125	OCL1
541		592044	ncbi	SAMN28592044	PRJNA814829	AMR-0299	2017	Thailand	Chonburi	Homo sapiens	pus		SRR19369824	Illumina MiSeq	shovill v1.1.0	2	72	3888321	110180	38.92	0	KL10	OCL1
542		592049	ncbi	SAMN28592049	PRJNA814829	AMR-0304	2017	Thailand	Chonburi	Homo sapiens	sputum		SRR19369818	Illumina MiSeq	shovill v1.1.0	2	65	3908865	121891	38.92	0	KL10	OCL1
543		592050	ncbi	SAMN28592050	PRJNA814829	AMR-0306	2017	Thailand	Chonburi	Homo sapiens	pus		SRR19369817	Illumina MiSeq	shovill v1.1.0	2	77	3947952	116584	38.95	0	KL3	OCL1
544		592054	ncbi	SAMN28592054	PRJNA814829	AMR-0309	2017	Thailand	Chonburi	Homo sapiens	sputum		SRR19369814	Illumina MiSeq	shovill v1.1.0	2	76	3946295	122166	38.94	0	KL3	OCL1
545		592057	ncbi	SAMN28592057	PRJNA814829	AMR-0312	2017	Thailand	Chonburi	Homo sapiens	urine		SRR19369811	Illumina MiSeq	shovill v1.1.0	2	80	3949025	116584	38.95	0	KL3	OCL1
546	11	592058	ncbi	SAMN28592058	PRJNA814829	AMR-0313	2017	Thailand	Chonburi	Homo sapiens	blood		SRR19369810	Illumina MiSeq	shovill v1.1.0	164	56	3912850	213452	38.88	0	KL47	OCL5
547		592060	ncbi	SAMN28592060	PRJNA814829	AMR-0315	2017	Thailand	Chonburi	Homo sapiens	pus		SRR19370205	Illumina MiSeq	shovill v1.1.0	2	70	3937975	122166	38.96	0	KL3	OCL1
548		592061	ncbi	SAMN28592061	PRJNA814829	AMR-0316	2017	Thailand	Chonburi	Homo sapiens	pus		SRR19370204	Illumina MiSeq	shovill v1.1.0	2	72	3889965	152434	38.9	0	KL210	OCL1
549		592063	ncbi	SAMN28592063	PRJNA814829	AMR-0318	2017	Thailand	Chonburi	Homo sapiens	urine		SRR19370182	Illumina MiSeq	shovill v1.1.0	25	91	4208239	133251	38.94	0	KL14	OCL6
550		592066	ncbi	SAMN28592066	PRJNA814829	AMR-0321	2017	Thailand	Chonburi	Homo sapiens	urine		SRR19370159	Illumina MiSeq	shovill v1.1.0	2	67	3889316	121918	38.92	0	KL10	OCL1
551	11	592067	ncbi	SAMN28592067	PRJNA814829	AMR-0322	2017	Thailand	Chonburi	Homo sapiens	blood		SRR19370158	Illumina MiSeq	shovill v1.1.0	164	56	3913171	222284	38.88	0	KL47	OCL5
552		592068	ncbi	SAMN28592068	PRJNA814829	AMR-0323	2017	Thailand	Chonburi	Homo sapiens	pus		SRR19370157	Illumina MiSeq	shovill v1.1.0	2	66	3887436	121835	38.92	0	KL10	OCL1
553		592069	ncbi	SAMN28592069	PRJNA814829	AMR-0324	2017	Thailand	Chonburi	Homo sapiens	sputum		SRR19370156	Illumina MiSeq	shovill v1.1.0	2	63	3895161	115408	38.9	0	KL10	OCL1
554		592073	ncbi	SAMN28592073	PRJNA814829	AMR-0328;	2017	Thailand	Chonburi	Homo sapiens	sputum		SRR19370200	Illumina MiSeq	shovill v1.1.0	2	76	3950374	116980	38.95	0	KL3	OCL1
555		592074	ncbi	SAMN28592074	PRJNA814829	AMR-0329	2017	Thailand	Chonburi	Homo sapiens	urine		SRR19370199	Illumina MiSeq	shovill v1.1.0	2	70	3946945	116601	38.94	0	KL3	OCL1
556		592660	ncbi	SAMN28592660	PRJNA814829	AMR-0332	2018	Thailand	Chonburi	Homo sapiens	sputum		SRR19370196	Illumina MiSeq	shovill v1.1.0	2	84	3887921	115463	38.91	0	KL6	OCL1
557		592669	ncbi	SAMN28592669	PRJNA814829	AMR-0341	2017	Thailand	Chonburi	Homo sapiens	sputum		SRR19370186	Illumina MiSeq	shovill v1.1.0	2	84	3946004	131080	38.92	0	KL125	OCL1
558		592757	ncbi	SAMN28592757	PRJNA814829	AMR-0342	2017	Thailand	Chonburi	Homo sapiens	sputum		SRR19370185	Illumina MiSeq	shovill v1.1.0	2	64	3888261	121835	38.92	0	KL10	OCL1
559		592761	ncbi	SAMN28592761	PRJNA814829	AMR-0346	2017	Thailand	Chonburi	Homo sapiens	sputum		SRR19370180	Illumina MiSeq	shovill v1.1.0	1057	20	3755838	665462	38.82	0	KL236	OCL2
560		613773	ncbi	SAMN28613773	PRJNA814829	AMR-0359	2017	Thailand	Chonburi	Homo sapiens	urine		SRR19370165	Illumina MiSeq	shovill v1.1.0	144	96	3917075	99797	39.01	0	KL10	OCL5
561		613847	ncbi	SAMN28613847	PRJNA814829	AMR-0365	2017	Thailand	Chonburi	Homo sapiens	sputum		SRR19370259	Illumina MiSeq	shovill v1.1.0	2	79	3946021	131080	38.92	0	KL125	OCL1
562		613849	ncbi	SAMN28613849	PRJNA814829	AMR-0367	2017	Thailand	Chonburi	Homo sapiens	sputum		SRR19370237	Illumina MiSeq	shovill v1.1.0	2	72	3868191	117140	38.94	0	KL3	OCL1
563		613850	ncbi	SAMN28613850	PRJNA814829	AMR-0368	2017	Thailand	Chonburi	Homo sapiens	sputum		SRR19370226	Illumina MiSeq	shovill v1.1.0	144	124	3988002	80005	38.87	0	KL10	OCL5
564		613851	ncbi	SAMN28613851	PRJNA814829	AMR-0369	2017	Thailand	Chonburi	Homo sapiens	urine		SRR19370216	Illumina MiSeq	shovill v1.1.0	1	62	3980672	145808	38.76	0	KL4	OCL3
565		613852	ncbi	SAMN28613852	PRJNA814829	AMR-0370	2017	Thailand	Chonburi	Homo sapiens	pus		SRR19370215	Illumina MiSeq	shovill v1.1.0	2	69	3889651	115409	38.92	0	KL10	OCL1
566		613856	ncbi	SAMN28613856	PRJNA814829	AMR-0374	2017	Thailand	Chonburi	Homo sapiens	sputum		SRR19370258	Illumina MiSeq	shovill v1.1.0	2	78	3949800	116599	38.95	0	KL3	OCL1
567		613857	ncbi	SAMN28613857	PRJNA814829	AMR-0375	2017	Thailand	Chonburi	Homo sapiens	urine		SRR19370257	Illumina MiSeq	shovill v1.1.0	2	78	3948572	116601	38.95	0	KL3	OCL1
568		613859	ncbi	SAMN28613859	PRJNA814829	AMR-0377	2017	Thailand	Chonburi	Homo sapiens	sputum		SRR19370255	Illumina MiSeq	shovill v1.1.0	2	67	3892869	152171	38.93	0	KL3	OCL1
569		613874	ncbi	SAMN28613874	PRJNA814829	AMR-0392	2017	Thailand	Chonburi	Homo sapiens	sputum		SRR19370239	Illumina MiSeq	shovill v1.1.0	2	76	3947050	139155	38.92	0	KL125	OCL1
570		613884	ncbi	SAMN28613884	PRJNA814829	AMR-0402	2017	Thailand	Chonburi	Homo sapiens	sputum		SRR19370228	Illumina MiSeq	shovill v1.1.0	2	74	3945781	115404	38.95	0	KL3	OCL1
571		613888	ncbi	SAMN28613888	PRJNA814829	AMR-0406;	2017	Thailand	Chonburi	Homo sapiens	pus		SRR19370223	Illumina MiSeq	shovill v1.1.0	2	77	3945356	116599	38.95	0	KL3	OCL1
572		613889	ncbi	SAMN28613889	PRJNA814829	AMR-0407	2017	Thailand	Chonburi	Homo sapiens	pus		SRR19370222	Illumina MiSeq	shovill v1.1.0	16	65	4056608	140708	39.09	0	KL24	OCL7
573		613893	ncbi	SAMN28613893	PRJNA814829	AMR-0412	2017	Thailand	Chonburi	Homo sapiens	pus		SRR19370218	Illumina MiSeq	shovill v1.1.0	2	76	3945920	135639	38.92	0	KL125	OCL1
574		613897	ncbi	SAMN28613897	PRJNA814829	AMR-0416	2017	Thailand	Chonburi	Homo sapiens	sputum		SRR19370564	Illumina MiSeq	shovill v1.1.0	2	77	3901831	161836	38.89	0	KL210	OCL1
575		613899	ncbi	SAMN28613899	PRJNA814829	AMR-0417	2017	Thailand	Chonburi	Homo sapiens	sputum		SRR19370553	Illumina MiSeq	shovill v1.1.0	2	89	3966418	106742	38.81	0	KL6	OCL1
576	17	613923	ncbi	SAMN28613923	PRJNA814829	AMR-0423	2017	Thailand	Chonburi	Homo sapiens	sputum		SRR19370546	Illumina MiSeq	shovill v1.1.0	2	77	3946633	131080	38.92	0	KL125	OCL1
577		613928	ncbi	SAMN28613928	PRJNA814829	AMR-0428	2017	Thailand	Chonburi	Homo sapiens	pus		SRR19370570	Illumina MiSeq	shovill v1.1.0	2	64	3909907	134886	38.92	0	KL10	OCL1
578		613930	ncbi	SAMN28613930	PRJNA814829	AMR-0430	2017	Thailand	Chonburi	Homo sapiens	sputum		SRR19370568	Illumina MiSeq	shovill v1.1.0	2	56	3894301	133597	38.9	0	KL10	OCL1
579		613931	ncbi	SAMN28613931	PRJNA814829	AMR-0431	2017	Thailand	Chonburi	Homo sapiens	pus		SRR19370567	Illumina MiSeq	shovill v1.1.0	2	72	3948778	122247	38.95	0	KL3	OCL1
580		613934	ncbi	SAMN28613934	PRJNA814829	AMR-0434	2017	Thailand	Chonburi	Homo sapiens	sputum		SRR19370563	Illumina MiSeq	shovill v1.1.0	2	74	3944362	140013	38.92	0	KL125	OCL1
581		613936	ncbi	SAMN28613936	PRJNA814829	AMR-0436	2017	Thailand	Chonburi	Homo sapiens	sputum		SRR19370561	Illumina MiSeq	shovill v1.1.0	2	92	3966279	110141	38.81	0	KL6	OCL1
582		613941	ncbi	SAMN28613941	PRJNA814829	AMR-0440	2017	Thailand	Chonburi	Homo sapiens	sputum		SRR19370557	Illumina MiSeq	shovill v1.1.0	2	76	3896187	161836	38.84	0	KL81	OCL1
622		MTC0619	ncbi	SAMN29439287	PRJNA854605	MTC0619	2017	Thailand	Phitsanulok	Homo sapiens	sputum	GCA_029990995.2		ONT MinION; Illumina NovaSeq	Unicycler v.0.5.1	25	2	4226006	4.06435e+06	38.97	0	KL14	OCL6
626		MTC1106	ncbi	SAMN29439938	PRJNA854605	MTC1106	2017	Thailand	Ubon Ratchathani	Homo sapiens	pus	GCA_029990985.1		ONT MinION; Illumina NovaSeq	Unicycler v.0.5.1	2	2	4.02208e+06	4.01335e+06	39	0	KL3	OCL1
583		784748	ncbi	SAMN29784748	PRJNA859431	Aci44	2005	Thailand	n/a	Homo sapiens	sputum	GCF_039566025.1		Illumina NovaSeq; Oxford Nanopore	Unicycler v. V0.4.8	2	2	3983165	3974434	39	0	KL10	OCL1
584		977235	ncbi	SAMN29977235	PRJNA862456	AC02	2020	Thailand	Phitsanulok	Homo sapiens	blood		SRR20649156	HiSeq X Ten	shovill v1.1.0	2	72	4035430	168249	38.89	0	KL3	OCL1
585		977236	ncbi	SAMN29977236	PRJNA862456	AC09	2020	Thailand	Phitsanulok	Homo sapiens	sputum		SRR20649155	HiSeq X Ten	shovill v1.1.0	2	65	3949284	160891	38.97	0	KL49	OCL1
586		977237	ncbi	SAMN29977237	PRJNA862456	AC23	2020	Thailand	Phitsanulok	Homo sapiens	body fluid		SRR20649154	HiSeq X Ten	shovill v1.1.0	2	73	3936057	162518	38.98	0	KL3	OCL1
587		977238	ncbi	SAMN29977238	PRJNA862456	AC59	2021	Thailand	Phitsanulok	Homo sapiens	sputum		SRR20649153	HiSeq X Ten	shovill v1.1.0	164	90	3973654	162315	38.87	0	KL96	OCL5
588		977239	ncbi	SAMN29977239	PRJNA862456	AE17	2020	Thailand	Phitsanulok	Homo sapiens	patient table		SRR20649152	HiSeq X Ten	shovill v1.1.0	164	71	3802673	175188	38.87	0	KL96	OCL5
589		977240	ncbi	SAMN29977240	PRJNA862456	AE30	2020	Thailand	Phitsanulok	Homo sapiens	bedrails		SRR20649151	HiSeq X Ten	shovill v1.1.0	2	71	3975670	162153	38.99	0	KL3	OCL1
590		977241	ncbi	SAMN29977241	PRJNA862456	AE73	2021	Thailand	Phitsanulok	Homo sapiens	dressing trolley		SRR20649150	HiSeq X Ten	shovill v1.1.0	2	75	3970433	162164	38.99	0	KL3	OCL1
591		977242	ncbi	SAMN29977242	PRJNA862456	AE106	2021	Thailand	Phitsanulok	Homo sapiens	ambu bag		SRR20649149	HiSeq X Ten	shovill v1.1.0	2	73	3963293	159930	39	0	KL3	OCL1
592	21	575613	ncbi	SAMN33575613	PRJNA940623	ST002	2019	Thailand	Satun	Homo sapiens	sputum	GCF_037911775.1		MGISEQ-2000	SPAdes v. v3.15.5	164	82	3803785	153683	38.88	7.64	KL96	OCL5
593		575614	ncbi	SAMN33575614	PRJNA940623	ST004	2019	Thailand	Satun	Homo sapiens	sputum	GCF_037911795.1		MGISEQ-2000	SPAdes v. v3.15.5	2	70	3908141	142923	38.96	22.18	KL235	OCL1
530		575615	ncbi	SAMN33575615	PRJNA940623	ST011	2019	Thailand	Satun	Homo sapiens	sputum	GCF_037911755.1		MGISEQ-2000	SPAdes v. v3.15.5	2	153	3899081	131366	38.9	63.88	KL210	OCL1
594		575616	ncbi	SAMN33575616	PRJNA940623	TR009	2019	Thailand	Trang	Homo sapiens	blood	GCF_037911715.1		MGISEQ-2000	SPAdes v. v3.15.5	2	71	3908297	142923	38.96	19.74	KL235	OCL1
595		575617	ncbi	SAMN33575617	PRJNA940623	TR125	2019	Thailand	Trang	Homo sapiens	sputum	GCF_037911735.1		MGISEQ-2000	SPAdes v. v3.15.5	25	93	4266161	139412	38.98	18.13	KL14	OCL6
596		575618	ncbi	SAMN33575618	PRJNA940623	TR131	2019	Thailand	Trang	Homo sapiens	pus	GCF_037911695.1		MGISEQ-2000	SPAdes v. v3.15.5	16	278	4120466	104524	39.01	42.44	KL24	OCL7
597		575619	ncbi	SAMN33575619	PRJNA940623	SK024	2019	Thailand	Songkhla	Homo sapiens	sputum	GCF_037911675.1		MGISEQ-2000	SPAdes v. v3.15.5	2	70	3908962	150312	38.92	19.71	KL6	OCL1
598		575620	ncbi	SAMN33575620	PRJNA940623	SK052	2019	Thailand	Songkhla	Homo sapiens	abdomen	GCF_037911655.1		MGISEQ-2000	SPAdes v. v3.15.5	2	72	3925934	231097	38.97	19.7	KL235	OCL1
599		575621	ncbi	SAMN33575621	PRJNA940623	SK065	2019	Thailand	Songkhla	Homo sapiens	sputum	GCF_037911635.1		MGISEQ-2000	SPAdes v. v3.15.5	2	91	3939628	190817	38.97	17.06	KL235	OCL1
600		575622	ncbi	SAMN33575622	PRJNA940623	SK068	2019	Thailand	Songkhla	Homo sapiens	sputum	GCF_037911615.1		MGISEQ-2000	SPAdes v. v3.15.5	2	74	3846356	131012	39	20.03	KL14	OCL1
601		999028	ncbi	SAMN35999028	PRJNA988092	ARC6801	2017	Thailand	n/a	Homo sapiens	n/a	GCF_030756295.1		Illumina MiSeq	CLC NGS Cell v. 22.0	16	110	4103138	94081	39.03	38.6	KL24	OCL7
602		999035	ncbi	SAMN35999035	PRJNA988092	ARC6818	2017	Thailand	n/a	Homo sapiens	n/a	GCF_030756195.1		Illumina MiSeq	CLC NGS Cell v. 22.0	1480	221	3979602	35771	39.18	50.24	KL24	OCL7
603		999036	ncbi	SAMN35999036	PRJNA988092	ARC6819	2017	Thailand	n/a	Homo sapiens	n/a	GCF_030756155.1		Illumina MiSeq	CLC NGS Cell v. 22.0	2	284	3932008	26197	39.12	29.22	KL125	OCL1
604		999049	ncbi	SAMN35999049	PRJNA988092	ARC7008	2019	Thailand	n/a	Homo sapiens	n/a	GCF_030755905.1		Illumina MiSeq	CLC NGS Cell v. 22.0	2	182	3935321	41925	38.94	27.29	KL125	OCL1
605		999056	ncbi	SAMN35999056	PRJNA988092	ARC7019	2019	Thailand	n/a	Homo sapiens	n/a	GCF_030755785.1		Illumina MiSeq	CLC NGS Cell v. 22.0	16	211	4114784	39675	39.09	85.81	KL24	OCL7
606		999080	ncbi	SAMN35999080	PRJNA988092	ARC7160	2021	Thailand	n/a	Homo sapiens	n/a	GCF_030755285.1		Illumina MiSeq	CLC NGS Cell v. 22.0	16	201	4100232	48868	39.13	69.75	KL24	OCL2
607		192704	ncbi	SAMN38192704	PRJNA1000639	MRSN825514	2020	Thailand	n/a	Homo sapiens	respiratory	GCF_033802265.1		Illumina NextSeq	SPAdes v. 3.15	2	130	3925207	113563	39.11	0	KL2	OCL1
608		465559	ncbi	SAMN39465559	PRJNA1061648	AB3221	2013	Thailand	Mae Sot	Homo sapiens	urine	GCF_038020595.1		Illumina HiSeq	SPAdes v. 3.6.0	16	922	4220626	190792	38.95	0	KL24	OCL2
609		441920	ncbi	SAMN40441920	PRJNA1087366	MIC00066047	2019	Thailand	Chiang Rai	Homo sapiens	blood		SRR28334443	Illumina MiSeq	shovill v1.1.0	2	128	3948604	69520	38.98	0	KL6	OCL1
610		441921	ncbi	SAMN40441921	PRJNA1087366	MIC00066057	2019	Thailand	Chiang Rai	Homo sapiens	blood		SRR28334442	Illumina MiSeq	shovill v1.1.0	1131	76	3861812	104124	38.92	0	KL26	OCL9
611		441946	ncbi	SAMN40441946	PRJNA1087366	MIC00066270	2019	Thailand	Chon Buri	Homo sapiens	body fluid		SRR28334509	Illumina MiSeq	shovill v1.1.0	2	165	3784116	41971	38.99	0	KL52	OCL1
615		MTC0606	ncbi	SAMN41918901	PRJNA854605	MTC0606	2017	Thailand	Phitsanulok	Homo sapiens	sputum	GCA_040948295.1		ONT MinION	Autocycler v.0.5.1	2	2	3944195	3935468	39	0	KL10	OCL1
616		MTC0608	ncbi	SAMN41918902	PRJNA854605	MTC0608	2017	Thailand	Phitsanulok	Homo sapiens	sputum	GCA_043006125.1		ONT MinION; Illumina NextSeq	Unicycler v.0.5.1	2	2	4232615	4223884	39.01	0	KL6	OCL1
617		MTC0609	ncbi	SAMN41918903	PRJNA854605	MTC0609	2017	Thailand	Phitsanulok	Homo sapiens	sputum	GCA_040957165.1		ONT MinION	Autocycler v.0.5.1	2	3	3997747	3919510	38.9	0	KL52	OCL1
618		MTC0610	ncbi	SAMN41918904	PRJNA854605	MTC0610	2017	Thailand	Phitsanulok	Homo sapiens	sputum	GCA_040957075.1		ONT MinION; Illumina NextSeq	Unicycler v.0.5.1	2	3	4.08005e+06	4.03412e+06	39.05	0	KL6	OCL1
619		MTC0614	ncbi	SAMN41918905	PRJNA854605	MTC0614	2017	Thailand	Phitsanulok	Homo sapiens	pus	GCA_040957045.1		ONT MinION	Autocycler v.0.5.1	2	3	4038735	3960498	38.89	0	KL52	OCL1
620		MTC0615	ncbi	SAMN41918906	PRJNA854605	MTC0615	2017	Thailand	Phitsanulok	Homo sapiens	sputum	GCA_040948305.1		ONT MinION	Autocycler v.0.5.1	2	2	4.09982e+06	4091086	39.04	0	KL6	OCL1
621		MTC0617	ncbi	SAMN41918907	PRJNA854605	MTC0617	2017	Thailand	Phitsanulok	Homo sapiens	sputum	GCA_043007235.1		ONT MinION; Illumina NextSeq	Unicycler v.0.5.1	2	2	4086384	4.07765e+06	39.02	0	KL3	OCL1
623		MTC0620	ncbi	SAMN41918908	PRJNA854605	MTC0620	2017	Thailand	Phitsanulok	Homo sapiens	sputum	GCA_040956955.1		ONT MinION	Autocycler v.0.5.1	2	3	3971057	3890742	38.91	0	KL52	OCL1
624		MTC0623	ncbi	SAMN41918909	PRJNA854605	MTC0623	2017	Thailand	Phitsanulok	Homo sapiens	sputum	GCA_040948265.1		ONT MinION	Autocycler v.0.5.1	2	3	3982823	3936070	39	0	KL10	OCL1
625		MTC0629	ncbi	SAMN41918910	PRJNA854605	MTC0629	2017	Thailand	Phitsanulok	Homo sapiens	sputum	GCA_040956925.1		ONT MinION	Autocycler v.0.5.1	2	2	3899845	3891117	38.98	0	KL52	OCL1
627		MTC1120	ncbi	SAMN41918911	PRJNA854605	MTC1120	2017	Thailand	Ubon Ratchathani	Homo sapiens	sputum	GCA_040956905.1		ONT MinION; Illumina NextSeq	Unicycler v.0.5.1	2	4	3976149	3887085	38.89	0	KL52	OCL1
628		MTC1130	ncbi	SAMN41918912	PRJNA854605	MTC1130	2017	Thailand	Ubon Ratchathani	Homo sapiens	sputum	GCA_040948215.1		ONT MinION; Illumina NextSeq	Unicycler v.0.5.1	2	4	4095211	3887134	38.98	0	KL125	OCL1
629		MTC1330	ncbi	SAMN41918913	PRJNA854605	MTC1330	2017	Thailand	Buriram	Homo sapiens	sputum	GCA_040948205.1		ONT MinION	flye v. 2.9.3-b1797	2	2	4.02402e+06	4015287	38.99	0	KL125	OCL1
612		439856	ncbi	SAMN42439856	PRJNA1134881	MRSN125665	2022	Thailand	n/a	Homo sapiens	tissue	GCF_040790385.1		Illumina MiSeq	Newbler v. 1.0	32	88	3949360	222203	38.99	0	KL22	OCL6
613		MTC0503	ncbi	SAMN55168267	PRJNA854605	MTC0503	2017	Thailand	Chiang Mai	Homo sapiens	sputum	GCA_056429165.1		ONT MinION; Illumina NovaSeq	Unicycler v.0.5.1	25	3	4265197	4.05659e+06	39.05	0	KL14	OCL2
614		MTC0603	ncbi	SAMN55170516	PRJNA854605	MTC0603	2017	Thailand	Phitsanulok	Homo sapiens	urine	GCA_056429145.1		ONT MinION; Illumina NovaSeq	Unicycler v.0.5.1	25	2	4398354	4127605	39.09	0	KL116	OCL6
630		MTC41007	ncbi	SAMN55189866	PRJNA1419516	MTC41007	2022	Thailand	Ubon Ratchathani	Homo sapiens	sputum	GCA_056429785.1		ONT MinION; Illumina NovaSeq	Unicycler v.0.5.1	164	6	4047541	3911834	39.06	0	KL96	OCL5
631		MTC41009	ncbi	SAMN55189867	PRJNA1419516	MTC41009	2022	Thailand	Ubon Ratchathani	Homo sapiens	pus	GCA_056429745.1		ONT MinION	flye v. 2.9.3-b1797	16	3	3990277	3918060	39.01	0	KL24	OCL2
632		MTC42010	ncbi	SAMN55189868	PRJNA1419516	MTC42010	2022	Thailand	Khon Kaen	Homo sapiens	tracheal suction	GCA_056429635.1		ONT MinION	flye v. 2.9.3-b1797	2	30	4236423	1.00583e+06	38.81	0	KL3	OCL1
633		MTC42020	ncbi	SAMN55189869	PRJNA1419516	MTC42020	2022	Thailand	Khon Kaen	Homo sapiens	tracheal suction	GCA_056429645.1		ONT MinION; Illumina NovaSeq	Unicycler v.0.5.1	2	3	3965275	3954266	38.99	0	KL189	OCL1
634		MTC44003	ncbi	SAMN55189870	PRJNA1419516	MTC44003	2023	Thailand	Songkhla	Homo sapiens	urine	GCA_056429625.1		ONT MinION; Illumina NovaSeq	Unicycler v.0.5.1	2	3	4089189	3971929	38.96	0	KL3	OCL1
635		MTC44020	ncbi	SAMN55189871	PRJNA1419516	MTC44020	2023	Thailand	Songkhla	Homo sapiens	sputum	GCA_056429565.1		ONT MinION	flye v. 2.9.3-b1797	164	44	4.19117e+06	238310	39.13	0	KL47	OCL5
636		MTC44033	ncbi	SAMN55189872	PRJNA1419516	MTC44033	2023	Thailand	Songkhla	Homo sapiens	sputum	GCA_056429505.1		ONT MinION; Illumina NovaSeq	Unicycler v.0.5.1	25	2	4250507	4043044	39.1	0	KL47	OCL6
637		MTC44048	ncbi	SAMN55189873	PRJNA1419516	MTC44048	2023	Thailand	Songkhla	Homo sapiens	sputum	GCA_056429515.1		ONT MinION	flye v. 2.9.3-b1797	16	2	4065532	3988760	39.11	0	KL24	OCL2
638		MTC44051	ncbi	SAMN55189874	PRJNA1419516	MTC44051	2023	Thailand	Songkhla	Homo sapiens	sputum	GCA_056429425.1		ONT MinION; Illumina NovaSeq	Unicycler v.0.5.1	2	2	3850560	3841829	39.01	0	KL10	OCL1
639		MTC45002	ncbi	SAMN55189875	PRJNA1419516	MTC45002	2023	Thailand	Chonburi	Homo sapiens	urine	GCA_056429395.1		ONT MinION	Autocycler v.0.5.1	2	3	4.14584e+06	4.06552e+06	38.95	0	KL3	OCL1
640		MTC45005	ncbi	SAMN55189876	PRJNA1419516	MTC45005	2023	Thailand	Chonburi	Homo sapiens	pus	GCA_056429385.1		ONT MinION; Illumina NovaSeq	Unicycler v.0.5.1	16	2	3985472	3955025	38.97	0	KL24	OCL2
641		MTC45007	ncbi	SAMN55189877	PRJNA1419516	MTC45007	2023	Thailand	Chonburi	Homo sapiens	tracheal suction	GCA_056429365.1		ONT MinION; Illumina NovaSeq	Unicycler v.0.5.1	2	3	4084282	4.00002e+06	38.92	0	KL10	OCL1
642		MTC45017	ncbi	SAMN55189878	PRJNA1419516	MTC45017	2023	Thailand	Chonburi	Homo sapiens	tracheal suction	GCA_056429345.1		ONT MinION	flye v. 2.9.3-b1797	2	3	4.0704e+06	3981335	38.92	0	KL49	OCL1
643		MTC46015	ncbi	SAMN55189879	PRJNA1419516	MTC46015	2023	Thailand	Lampang	Homo sapiens	sputum	GCA_056429305.1		ONT MinION	Autocycler v.0.5.1	164	6	3906001	3870965	38.94	0	KL37	OCL5
644		MTC46035	ncbi	SAMN55189880	PRJNA1419516	MTC46035	2023	Thailand	Lampang	Homo sapiens	sputum	GCA_056429325.1		ONT MinION; Illumina NovaSeq	Unicycler v.0.5.1	2	3	4144304	4063974	38.94	0	KL49	OCL1
645		MTC46039	ncbi	SAMN55189881	PRJNA1419516	MTC46039	2023	Thailand	Lampang	Homo sapiens	sputum	GCA_056429285.1		ONT MinION; Illumina NovaSeq	Unicycler v.0.5.1	2	3	4.05301e+06	4015441	38.97	0	KL125	OCL1
646		MTC46050	ncbi	SAMN55189882	PRJNA1419516	MTC46050	2023	Thailand	Lampang	Homo sapiens	urine	GCA_056429265.1		ONT MinION	Autocycler v.0.5.1	2	2	4042415	4033684	39.03	0	KL3	OCL1
647		MTC46075	ncbi	SAMN55189883	PRJNA1419516	MTC46075	2023	Thailand	Lampang	Homo sapiens	sputum	GCA_056429225.1		ONT MinION; Illumina NovaSeq	Unicycler v.0.5.1	109	3	3793839	3709856	38.95	0	KL194	OCL2
648		MTC47002	ncbi	SAMN55189884	PRJNA1419516	MTC47002	2023	Thailand	Bangkok	Homo sapiens	sputum	GCA_056429245.1		ONT MinION; Illumina NovaSeq	Autocycler v.0.5.1	2	2	3919203	3910472	39	0	KL10	OCL1
649		MTC47008	ncbi	SAMN55189885	PRJNA1419516	MTC47008	2023	Thailand	Bangkok	Homo sapiens	urine	GCA_056429205.1		ONT MinION; Illumina NovaSeq	flye v. 2.9.3-b1797	52	4	4088572	3936825	39.27	0	KL193	OCL1
650		MTC47026	ncbi	SAMN55189886	PRJNA1419516	MTC47026	2023	Thailand	Bangkok	Homo sapiens	sputum	GCA_056429185.1		ONT MinION; Illumina NovaSeq	Unicycler v.0.5.1	2	4	3883973	3771303	38.94	0	KL14	OCL1

## Sheet: S4
				Supplementary Table S4. Resistome of 650 A. baumannii genomes from Thailand
									Intrinsic resistance genes
																												blaADC family
index	index_biosample	index_id	id	biosample	strain	ST (Pasteur)	KL-type	OCL-type	AbaF	AbaQ	AmvA	LpsB	abeM	abeS	adeA	adeB	adeC	adeF	adeG	adeH	adeI	adeJ	adeK	adeL	adeN	adeR	adeS	blaADC-like	blaADC-11	blaADC-122	blaADC-140	blaADC-152	blaADC-156	blaADC-158	blaADC-166	blaADC-169	blaADC-176	blaADC-199	blaADC-2	blaADC-203	blaADC-238	blaADC-241	blaADC-246	blaADC-247	blaADC-26	blaADC-266	blaADC-268	blaADC-272	blaADC-279
1	1	613	mtc0503	SAMN55168267	MTC0503	25	KL14	OCL2	1	1	1	1	0	1	1	1	0	1	1	1	1	1	1	1	1	1	1	1	0	0	0	0	0	0	0	0	0	0	0	0	0	0	0	0	1	0	0	0	0
2	2	614	mtc0603	SAMN55170516	MTC0603	25	KL116	OCL6	1	1	1	1	1	1	1	1	0	1	1	1	1	1	1	1	1	1	1	1	0	0	0	0	0	0	0	0	0	0	0	0	0	0	0	0	1	0	0	0	0
3	3	615	mtc0606	SAMN41918901	MTC0606	2	KL10	OCL1	1	1	1	1	1	1	1	1	1	1	1	1	1	1	1	1	1	1	1	1	0	0	0	0	0	0	0	0	0	0	0	0	0	0	0	0	0	0	0	0	0
4	4	616	mtc0608	SAMN41918902	MTC0608	2	KL6	OCL1	1	1	1	1	1	1	1	1	1	1	1	1	1	1	1	1	1	1	1	1	0	0	0	0	0	0	0	0	0	0	0	0	0	0	0	0	0	0	0	0	0
5	5	617	mtc0609	SAMN41918903	MTC0609	2	KL52	OCL1	1	1	1	1	0	1	1	1	1	1	1	1	1	1	1	1	1	1	1	1	0	0	0	0	0	0	0	0	0	0	0	0	0	0	0	0	0	0	0	0	0
6	6	618	mtc0610	SAMN41918904	MTC0610	2	KL6	OCL1	1	1	1	1	1	1	1	1	1	1	1	1	1	1	1	1	1	1	1	1	0	0	0	0	0	0	0	0	0	0	0	0	0	0	0	0	0	0	0	0	0
7	7	619	mtc0614	SAMN41918905	MTC0614	2	KL52	OCL1	1	1	1	1	1	1	1	1	1	1	1	1	1	1	1	1	1	1	1	1	0	0	0	0	0	0	0	0	0	0	0	0	0	0	0	0	0	0	0	0	0
8	8	620	mtc0615	SAMN41918906	MTC0615	2	KL6	OCL1	1	1	1	1	1	1	1	1	1	1	1	1	1	1	1	1	1	1	1	1	0	0	0	0	0	0	0	0	0	0	0	0	0	0	0	0	0	0	0	0	0
9	9	621	mtc0617	SAMN41918907	MTC0617	2	KL3	OCL1	1	1	1	1	1	1	1	1	1	1	1	1	1	1	1	1	1	1	1	1	0	0	0	0	0	0	0	0	0	0	0	0	0	0	0	0	0	0	0	0	0
10	10	622	mtc0619	SAMN29439287	MTC0619	25	KL14	OCL6	1	1	1	1	1	1	1	1	0	1	1	1	1	1	1	1	1	1	1	1	0	0	0	0	0	0	0	0	0	0	0	0	0	0	0	0	1	0	0	0	0
11	11	623	mtc0620	SAMN41918908	MTC0620	2	KL52	OCL1	1	1	1	1	1	1	1	1	1	1	1	1	1	1	1	1	1	1	1	1	0	0	0	0	0	0	0	0	0	0	0	0	0	0	0	0	0	0	0	0	0
12	12	624	mtc0623	SAMN41918909	MTC0623	2	KL10	OCL1	1	1	1	1	1	1	1	1	1	1	1	1	1	1	1	1	1	1	1	1	0	0	0	0	0	0	0	0	0	0	0	0	0	0	0	0	0	0	0	0	0
13	13	625	mtc0629	SAMN41918910	MTC0629	2	KL52	OCL1	1	1	1	1	1	1	1	1	1	1	1	1	1	1	1	1	1	1	1	1	0	0	0	0	0	0	0	0	0	0	0	0	0	0	0	0	0	0	0	0	0
14	14	626	mtc1106	SAMN29439938	MTC1106	2	KL3	OCL1	1	1	1	1	1	1	1	1	1	1	1	1	1	1	1	1	1	1	1	1	0	0	0	0	0	0	0	0	0	0	0	0	0	0	0	0	0	0	0	0	0
15	15	627	mtc1120	SAMN41918911	MTC1120	2	KL52	OCL1	1	1	1	1	1	1	1	1	1	1	1	1	1	1	1	1	1	1	1	1	0	0	0	0	0	0	0	0	0	0	0	0	0	0	0	0	0	0	0	0	0
16	16	628	mtc1130	SAMN41918912	MTC1130	2	KL125	OCL1	1	1	1	1	1	1	1	1	1	1	1	1	1	1	1	1	1	1	1	1	0	0	0	0	0	0	0	0	0	0	0	0	0	0	0	0	0	0	0	0	0
17	17	629	mtc1330	SAMN41918913	MTC1330	2	KL125	OCL1	1	1	1	1	1	1	1	1	1	1	1	1	1	1	1	1	1	1	1	1	0	0	0	0	0	0	0	0	0	0	0	0	0	0	0	0	0	0	0	0	0
18	18	630	mtc41007	SAMN55189866	MTC41007	164	KL96	OCL5	1	1	1	1	1	1	1	1	0	1	1	1	1	1	1	1	1	1	1	1	0	0	0	0	0	0	0	0	0	1	0	0	0	0	0	0	0	0	0	0	0
19	19	631	mtc41009	SAMN55189867	MTC41009	16	KL24	OCL2	1	1	1	1	1	1	1	1	0	1	1	1	1	1	1	1	1	1	1	1	0	0	0	0	0	0	0	1	0	0	0	0	0	0	0	0	0	0	0	0	0
20	20	632	mtc42010	SAMN55189868	MTC42010	2	KL3	OCL1	1	1	1	1	1	1	1	1	1	1	1	1	1	1	1	1	1	1	1	1	0	0	0	0	0	0	0	0	0	0	0	0	0	0	0	0	0	0	0	0	0
21	21	633	mtc42020	SAMN55189869	MTC42020	2	KL189	OCL1	1	1	1	1	1	1	1	1	1	1	1	1	1	1	1	1	1	1	1	1	0	0	0	0	0	0	0	0	0	0	0	0	0	0	0	0	0	0	0	0	0
22	22	634	mtc44003	SAMN55189870	MTC44003	2	KL3	OCL1	1	1	1	1	1	1	1	1	1	1	1	1	1	1	1	1	1	1	1	1	0	0	0	0	0	0	0	0	0	0	0	0	0	0	0	0	0	0	0	0	0
23	23	635	mtc44020	SAMN55189871	MTC44020	164	KL47	OCL5	1	1	1	1	1	1	1	1	0	1	1	1	1	1	1	1	1	1	1	1	0	0	0	0	0	0	0	0	1	0	0	0	0	0	0	0	0	0	0	0	0
24	24	636	mtc44033	SAMN55189872	MTC44033	25	KL47	OCL6	1	1	1	1	1	1	1	1	0	1	1	1	1	1	1	1	1	1	1	1	0	0	0	0	0	0	0	0	0	0	0	0	0	0	0	0	1	0	0	0	0
25	25	637	mtc44048	SAMN55189873	MTC44048	16	KL24	OCL2	1	1	1	1	1	1	1	1	0	1	1	1	1	1	1	1	1	1	1	1	0	0	0	0	0	0	0	1	0	0	0	0	0	0	0	0	0	0	0	0	0
26	26	638	mtc44051	SAMN55189874	MTC44051	2	KL10	OCL1	1	0	1	1	1	1	1	1	1	1	1	1	1	1	1	1	1	1	1	1	0	0	0	0	0	0	0	0	0	0	0	0	0	0	0	0	0	0	0	0	0
27	27	639	mtc45002	SAMN55189875	MTC45002	2	KL3	OCL1	1	1	1	1	1	1	1	1	1	1	1	1	1	1	1	1	1	1	1	1	0	0	0	0	0	0	0	0	0	0	0	0	0	0	0	0	0	0	0	0	0
28	28	640	mtc45005	SAMN55189876	MTC45005	16	KL24	OCL2	1	1	1	1	1	1	1	1	0	1	1	1	1	1	1	1	1	1	1	1	0	0	0	0	0	0	0	1	0	0	0	0	0	0	0	0	0	0	0	0	0
29	29	641	mtc45007	SAMN55189877	MTC45007	2	KL10	OCL1	1	1	1	1	1	1	1	1	1	1	1	1	1	1	1	1	1	1	1	1	0	0	0	0	0	0	0	0	0	0	0	0	0	0	0	0	0	0	0	0	0
30	30	642	mtc45017	SAMN55189878	MTC45017	2	KL49	OCL1	1	1	1	1	1	1	1	1	1	1	1	1	1	1	1	1	1	1	1	1	0	0	0	0	0	0	0	0	0	0	0	0	0	0	0	0	0	0	0	0	0
31	31	643	mtc46015	SAMN55189879	MTC46015	164	KL37	OCL5	1	1	1	1	1	1	1	1	0	1	1	1	1	1	1	1	1	1	1	1	0	0	0	0	0	0	0	0	0	1	0	0	0	0	0	0	0	0	0	0	0
32	32	644	mtc46035	SAMN55189880	MTC46035	2	KL49	OCL1	1	1	1	1	1	1	1	1	1	1	1	1	1	1	1	1	1	1	1	1	0	0	0	0	0	0	0	0	0	0	0	0	0	0	0	0	0	0	0	0	0
33	33	645	mtc46039	SAMN55189881	MTC46039	2	KL125	OCL1	1	1	1	1	1	1	1	1	1	1	1	1	1	1	1	1	1	1	1	1	0	0	0	0	0	0	0	0	0	0	0	0	0	0	0	0	0	0	0	0	0
34	34	646	mtc46050	SAMN55189882	MTC46050	2	KL3	OCL1	1	1	1	1	1	1	1	1	1	1	1	1	1	1	1	1	1	1	1	1	0	0	0	0	0	0	0	0	0	0	0	0	0	0	0	0	0	0	0	0	0
35	35	647	mtc46075	SAMN55189883	MTC46075	109	KL194	OCL2	1	1	1	1	1	1	1	1	0	1	1	1	1	1	1	1	1	1	1	1	0	0	0	0	0	0	0	0	0	0	0	0	0	0	0	0	0	0	0	0	0
36	36	648	mtc47002	SAMN55189884	MTC47002	2	KL10	OCL1	1	1	1	1	1	1	1	1	1	1	1	1	1	1	1	1	1	1	1	1	0	0	0	0	0	0	0	0	0	0	0	0	0	0	0	0	0	0	0	0	0
37	37	649	mtc47008	SAMN55189885	MTC47008	52	KL193	OCL1	1	1	1	1	1	1	1	1	0	1	1	1	1	1	1	1	1	1	1	1	0	0	0	0	0	1	0	0	0	0	0	0	0	0	0	0	0	0	0	0	0
38	38	650	mtc47026	SAMN55189886	MTC47026	2	KL14	OCL1	0	1	1	1	1	1	1	1	1	1	1	1	1	1	1	1	1	1	1	1	0	0	0	0	0	0	0	0	0	0	0	0	0	0	0	0	0	0	0	0	0
39	39	1	SAMEA104305173	SAMEA104305173	AB1	2	KL52	OCL1	1	1	1	1	1	1	1	1	1	1	1	1	1	1	1	1	1	1	1	1	0	0	0	0	0	0	0	0	0	0	0	0	0	0	0	0	0	0	0	0	0
40	40	2	SAMEA104305176	SAMEA104305176	AB4	1430	KL32	OCL1	0	1	1	1	1	1	1	1	0	1	1	1	1	1	1	1	1	1	1	1	0	0	0	0	0	0	0	0	0	0	1	0	0	0	0	0	0	0	0	0	0
41	41	3	SAMEA104305178	SAMEA104305178	AB6	2	KL6	OCL1	1	1	1	1	1	1	1	1	1	1	1	1	1	1	1	1	1	1	1	1	0	0	0	0	0	0	0	0	0	0	0	0	0	0	0	0	0	0	0	0	0
42	42	4	SAMEA104305179	SAMEA104305179	AB7	2	KL6	OCL1	1	1	1	1	1	1	1	1	1	1	1	1	1	1	1	1	1	1	1	1	0	0	0	0	0	0	0	0	0	0	0	0	0	0	0	0	0	0	0	0	0
43	43	5	SAMEA104305180	SAMEA104305180	AB8	2	KL49	OCL1	1	1	1	1	1	1	1	1	1	1	1	1	1	1	1	1	0	1	1	1	0	0	0	0	0	0	0	0	0	0	0	0	0	0	0	0	0	0	0	0	0
44	44	6	SAMEA104305181	SAMEA104305181	AB9	2	KL6	OCL1	1	1	1	1	1	1	1	1	1	1	1	1	1	1	1	1	1	1	1	1	0	0	0	0	0	0	0	0	0	0	0	0	0	0	0	0	0	0	0	0	0
45	45	7	SAMEA104305182	SAMEA104305182	AB10	1430	KL32	OCL1	0	1	1	1	1	1	1	1	0	1	1	1	1	1	1	1	1	1	1	1	0	0	0	0	0	0	0	0	0	0	1	0	0	0	0	0	0	0	0	0	0
46	46	8	SAMEA104305183	SAMEA104305183	AB11	2	KL3	OCL1	1	1	1	1	1	1	1	1	1	1	1	1	1	1	1	1	1	1	1	1	0	0	0	0	0	0	0	0	0	0	0	0	0	0	0	0	0	0	0	0	0
47	47	9	SAMEA104305184	SAMEA104305184	AB12	2	KL10	OCL1	1	1	1	1	1	1	1	1	1	1	1	1	1	1	1	1	1	1	1	1	0	0	0	0	0	0	0	0	0	0	0	0	0	0	0	0	0	0	0	0	0
48	48	10	SAMEA104305186	SAMEA104305186	AB14	2	KL49	OCL1	1	1	1	1	1	1	1	1	1	1	1	1	1	1	1	1	0	1	1	1	0	0	0	0	0	0	0	0	0	0	0	0	0	0	0	0	0	0	0	0	0
49	49	11	SAMEA104305187	SAMEA104305187	AB15	2	KL47	OCL1	1	1	1	1	1	1	1	1	1	1	1	1	1	1	1	1	1	1	1	1	0	0	0	0	0	0	0	0	0	0	0	0	0	0	0	0	0	0	0	0	0
50	50	12	SAMEA104305188	SAMEA104305188	AB16	215	KL10	OCL5	1	1	1	1	1	1	1	1	1	1	1	1	1	1	1	1	1	1	1	1	0	0	0	0	0	0	0	0	0	0	0	0	0	0	0	0	0	0	0	0	0
51	51	13	SAMEA104305189	SAMEA104305189	AB17	2	KL2	OCL1	1	1	1	1	1	1	1	1	1	1	1	1	1	1	1	1	1	1	1	1	0	0	0	0	0	0	0	0	0	0	0	0	0	0	0	0	0	0	0	0	0
52	52	14	SAMEA104305190	SAMEA104305190	AB18	2	KL10	OCL1	1	1	1	1	1	1	1	1	1	1	1	1	1	1	1	1	1	1	1	1	0	0	0	0	0	0	0	0	0	0	0	0	0	0	0	0	0	0	0	0	0
53	53	15	SAMEA104305191	SAMEA104305191	AB19	10	KL49	OCL2	1	1	1	1	1	1	0	1	1	1	1	1	1	1	1	1	1	0	0	1	0	0	0	0	0	0	0	0	0	0	0	0	0	0	0	0	0	0	0	0	0
54	54	16	SAMEA104305193	SAMEA104305193	AB21	1432	KL179	OCL4	0	1	1	1	1	1	1	1	0	1	1	1	1	1	1	1	1	1	1	1	0	0	0	0	0	0	0	0	0	0	0	0	0	0	0	1	0	0	0	0	0
55	55	17	SAMEA104305194	SAMEA104305194	AB22	2	KL3	OCL1	1	1	1	1	1	1	1	1	1	1	1	1	1	1	1	1	1	1	1	1	0	0	0	0	0	0	0	0	0	0	0	0	0	0	0	0	0	0	0	0	0
56	56	18	SAMEA104305195	SAMEA104305195	AB23	2	KL2	OCL1	1	1	1	1	1	1	1	1	1	1	1	1	1	1	1	1	1	1	1	1	0	0	0	0	0	0	0	0	0	0	0	0	0	0	0	0	0	0	0	0	0
57	57	19	SAMEA104305196	SAMEA104305196	AB24	25	KL37	OCL5	1	1	1	1	1	1	1	0	0	1	1	1	1	1	1	1	1	0	0	1	0	0	0	0	0	0	0	0	0	0	0	0	0	0	0	0	1	0	0	0	0
58	58	20	SAMEA104305197	SAMEA104305197	AB25	2	KL10	OCL1	1	1	1	1	1	1	1	1	1	1	1	1	1	1	1	1	1	1	1	1	0	0	0	0	0	0	0	0	0	0	0	0	0	0	0	0	0	0	0	0	0
59	59	21	SAMEA104305198	SAMEA104305198	AB26	16	KL24	OCL7	1	1	1	1	1	1	1	1	0	1	1	1	1	1	1	1	1	1	1	1	0	0	0	0	0	0	0	1	0	0	0	0	0	0	0	0	0	0	0	0	0
60	60	22	SAMEA104305199	SAMEA104305199	AB27	2	KL10	OCL1	1	1	1	1	1	1	1	1	1	1	1	1	1	1	1	1	1	1	1	1	0	0	0	0	0	0	0	0	0	0	0	0	0	0	0	0	0	0	0	0	0
61	61	23	SAMEA104305200	SAMEA104305200	AB28	1432	KL179	OCL4	0	1	1	1	1	1	1	1	0	1	1	1	1	1	1	1	1	1	1	1	0	0	0	0	0	0	0	0	0	0	0	0	0	0	0	1	0	0	0	0	0
62	62	24	SAMEA104305201	SAMEA104305201	AB29	2	KL49	OCL1	1	1	1	1	1	1	1	1	1	1	1	1	1	1	1	1	0	1	1	1	0	0	0	0	0	0	0	0	0	0	0	0	0	0	0	0	0	0	0	0	0
63	63	25	SAMEA104305202	SAMEA104305202	AB30	164	KL47	OCL5	1	1	1	1	1	1	1	1	0	1	1	1	1	1	1	1	1	1	1	1	0	0	0	0	0	0	0	0	0	0	0	0	0	0	0	0	0	0	0	0	0
64	64	26	SAMEA104305205	SAMEA104305205	AB33	2	KL52	OCL1	1	1	1	1	1	1	1	1	1	1	1	1	1	1	1	1	1	1	1	1	0	0	0	0	0	0	0	0	0	0	0	0	0	0	0	0	0	0	0	0	0
65	65	27	SAMEA104305206	SAMEA104305206	AB34	2	KL52	OCL1	1	1	1	1	1	1	1	1	1	1	1	1	1	1	1	1	1	1	1	1	0	0	0	0	0	0	0	0	0	0	0	0	0	0	0	0	0	0	0	0	0
66	66	28	SAMEA104305207	SAMEA104305207	AB35	2	KL2	OCL1	1	1	1	1	1	1	1	1	1	1	1	1	1	1	1	1	1	1	1	1	0	0	0	0	0	0	0	0	0	0	0	0	0	0	0	0	0	0	0	0	0
67	67	29	SAMEA104305208	SAMEA104305208	AB36	2	KL2	OCL1	1	1	1	1	1	1	1	1	1	1	1	1	1	1	1	1	1	1	1	1	0	0	0	0	0	0	0	0	0	0	0	0	0	0	0	0	0	0	1	0	0
68	68	30	SAMEA104305209	SAMEA104305209	AB37	2	KL2	OCL1	1	1	1	1	1	1	1	1	1	1	1	1	1	1	1	1	1	1	1	1	0	0	0	0	0	0	0	0	0	0	0	0	0	0	0	0	0	0	0	0	0
69	69	31	SAMEA104305210	SAMEA104305210	AB38	129	KL178	OCL3	1	1	1	1	1	1	1	1	1	1	1	1	1	1	1	1	1	1	1	1	0	0	0	0	0	0	0	0	0	0	0	0	0	0	0	0	0	0	0	0	0
70	70	32	SAMEA104305211	SAMEA104305211	AB39	2	KL52	OCL1	1	1	1	1	1	1	1	1	1	1	1	1	1	1	1	1	1	1	1	1	0	0	0	0	0	0	0	0	0	0	0	0	0	0	0	0	0	0	0	0	0
71	71	33	SAMEA104305214	SAMEA104305214	AB42	2	KL2	OCL1	1	1	1	1	1	1	1	1	1	1	1	1	1	1	1	1	1	1	1	1	0	0	0	0	0	0	0	0	0	0	0	0	0	0	0	0	0	0	0	0	0
72	72	34	SAMEA104305216	SAMEA104305216	AB44	2	KL10	OCL1	1	1	1	1	1	1	1	1	1	1	1	1	1	1	1	1	1	1	1	1	0	0	0	0	0	0	0	0	0	0	0	0	0	0	0	0	0	0	0	0	0
73	73	35	SAMEA104305217	SAMEA104305217	AB45	2	KL6	OCL1	1	1	1	1	1	1	1	1	1	1	1	1	1	1	1	1	1	1	1	1	0	0	0	0	0	0	0	0	0	0	0	0	0	0	0	0	0	0	0	0	0
74	74	36	SAMEA104305218	SAMEA104305218	AB46	2	KL6	OCL1	1	1	1	1	1	1	1	1	1	1	1	1	1	1	1	1	1	1	1	1	0	0	0	0	0	0	0	0	0	0	0	0	0	0	0	0	0	0	0	0	0
75	75	37	SAMEA104305219	SAMEA104305219	AB47	2500	KL60	OCL7	0	0	1	1	1	1	0	0	0	1	1	1	1	1	1	1	1	0	0	1	0	0	0	0	1	0	0	0	0	0	0	0	0	0	0	0	0	0	0	0	0
76	76	38	SAMEA104305220	SAMEA104305220	AB48	1356	KL63	OCL2	1	1	1	1	1	1	1	1	0	1	1	1	1	1	1	1	1	1	1	1	0	0	0	0	0	0	0	0	0	0	0	0	0	1	0	0	0	0	0	0	0
77	77	39	SAMEA104305221	SAMEA104305221	AB49	2	KL49	OCL1	1	1	1	1	1	1	1	1	1	1	1	1	1	1	1	1	0	1	1	1	0	0	0	0	0	0	0	0	0	0	0	0	0	0	0	0	0	0	0	0	0
78	78	40	SAMEA104305222	SAMEA104305222	AB50	2	KL52	OCL1	1	1	1	1	1	1	1	1	1	1	1	1	1	1	1	1	1	1	1	1	0	0	0	0	0	0	0	0	0	0	0	0	0	0	0	0	0	0	0	0	0
79	79	41	SAMEA104305223	SAMEA104305223	AB51	2	KL47	OCL1	1	1	1	1	1	1	1	1	1	1	1	1	1	1	1	1	1	1	1	1	0	0	0	0	0	0	0	0	0	0	0	0	0	0	0	0	0	0	0	0	0
80	80	42	SAMEA104305224	SAMEA104305224	AB52	2	KL10	OCL1	1	1	1	1	1	1	1	1	1	1	1	1	1	1	1	1	1	1	1	1	0	0	0	0	0	0	0	0	0	0	0	0	0	0	0	0	0	0	0	0	0
81	81	43	SAMEA104305226	SAMEA104305226	AB54	52	KL57	OCL1	1	1	1	1	1	1	1	1	0	1	1	1	1	1	1	1	1	1	1	1	0	0	0	0	0	1	0	0	0	0	0	0	0	0	0	0	0	0	0	0	0
82	82	44	SAMEA104305227	SAMEA104305227	AB55	2	KL6	OCL1	1	1	1	1	1	1	1	1	1	1	1	1	1	1	1	1	1	1	1	1	0	0	0	0	0	0	0	0	0	0	0	0	0	0	0	0	0	0	0	0	0
83	83	45	SAMEA104305228	SAMEA104305228	AB56	2	KL10	OCL1	1	1	1	1	1	1	1	1	1	1	1	1	1	1	1	1	1	1	1	1	0	0	0	0	0	0	0	0	0	0	0	0	0	0	0	0	0	0	0	0	0
84	84	46	SAMEA104305231	SAMEA104305231	AB59	2	KL10	OCL1	1	1	1	1	1	1	1	1	1	1	1	1	1	1	1	1	1	1	1	1	0	0	0	0	0	0	0	0	0	0	0	0	0	0	0	0	0	0	0	0	0
85	85	47	SAMEA104305233	SAMEA104305233	AB61	2	KL10	OCL1	1	1	1	1	1	1	1	1	1	1	1	1	1	1	1	1	1	1	1	1	0	0	0	0	0	0	0	0	0	0	0	0	0	0	0	0	0	0	0	0	0
86	86	48	SAMEA104305234	SAMEA104305234	AB62	2	KL10	OCL1	1	1	1	1	1	1	1	1	1	1	1	1	1	1	1	1	1	1	1	1	0	0	0	0	0	0	0	0	0	0	0	0	0	0	0	0	0	0	0	0	0
87	87	49	SAMEA104305236	SAMEA104305236	AB64	2	KL10	OCL1	1	1	1	1	1	1	1	1	1	1	1	1	1	1	1	1	1	1	1	1	0	0	0	0	0	0	0	0	0	0	0	0	0	0	0	0	0	0	0	0	0
88	88	50	SAMEA104305237	SAMEA104305237	AB65	2	KL22	OCL1	1	1	1	1	1	1	1	1	1	1	1	1	1	1	1	1	1	1	1	1	0	0	0	0	0	0	0	0	0	0	0	0	0	0	0	0	0	0	0	0	0
89	89	51	SAMEA104305240	SAMEA104305240	AB68	2118	KL24	OCL7	1	1	1	1	1	1	1	1	0	1	1	1	1	1	1	1	1	1	1	1	0	0	0	0	0	0	0	0	0	0	0	1	0	0	0	0	0	0	0	0	0
90	90	52	SAMEA104305241	SAMEA104305241	AB69	103	KL24	OCL7	1	1	1	1	1	1	1	1	0	1	1	1	1	1	1	1	1	1	1	1	0	0	0	0	0	0	0	0	0	0	0	1	0	0	0	0	0	0	0	0	0
91	91	53	SAMEA104305243	SAMEA104305243	AB71	2	KL3	OCL1	1	1	1	1	1	1	1	1	1	1	1	1	1	1	1	1	1	1	1	1	0	0	0	0	0	0	0	0	0	0	0	0	0	0	0	0	0	0	0	0	0
92	92	54	SAMEA104305244	SAMEA104305244	AB72	2	KL3	OCL1	1	1	1	1	1	1	1	1	1	1	1	1	1	1	1	1	1	1	1	1	0	0	0	0	0	0	0	0	0	0	0	0	0	0	0	0	0	0	0	0	0
93	93	55	SAMEA104305245	SAMEA104305245	AB73	2	KL6	OCL1	1	1	1	1	1	1	1	1	1	1	1	1	1	1	1	1	1	1	1	1	0	0	0	0	0	0	0	0	0	0	0	0	0	0	0	0	0	0	0	0	0
94	94	56	SAMEA104305248	SAMEA104305248	AB76	1433	KL134	OCL6	1	1	1	1	1	1	0	0	0	1	1	1	1	1	1	1	1	1	1	1	0	0	0	0	0	0	0	0	0	0	0	0	0	0	0	0	0	0	0	0	0
95	95	57	SAMEA104305249	SAMEA104305249	AB77	215	KL128	OCL5	1	1	1	1	1	1	1	1	1	1	1	1	1	1	1	1	1	1	1	1	0	0	0	0	0	0	0	0	0	0	0	0	0	0	0	0	0	0	0	0	0
96	96	58	SAMEA104305250	SAMEA104305250	AB78	2	KL47	OCL1	1	1	1	1	1	1	1	1	1	1	1	1	1	1	1	1	1	1	1	1	0	0	0	0	0	0	0	0	0	0	0	0	0	0	0	0	0	0	0	0	0
97	97	59	SAMEA104305251	SAMEA104305251	AB79	2	KL52	OCL1	1	1	1	1	1	1	1	1	1	1	1	1	1	1	1	1	1	1	1	1	0	0	0	0	0	0	0	0	0	0	0	0	0	0	0	0	0	0	0	0	0
98	98	60	SAMEA104305252	SAMEA104305252	AB80	2	KL6	OCL1	1	1	1	1	1	1	1	1	1	1	1	1	1	1	1	1	1	1	1	1	0	0	0	0	0	0	0	0	0	0	0	0	0	0	0	0	0	0	0	0	0
99	99	61	SAMEA104305253	SAMEA104305253	AB81	2	KL47	OCL1	1	1	1	1	1	1	1	1	1	1	1	1	1	1	1	1	1	1	1	1	0	0	0	0	0	0	0	0	0	0	0	0	0	0	0	0	0	0	0	0	0
100	100	62	SAMEA104305255	SAMEA104305255	AB83	1153	KL136	OCL2	1	1	1	1	1	1	1	1	1	1	1	1	1	1	1	1	1	1	1	1	0	0	0	0	0	0	0	0	0	0	0	0	0	0	0	0	0	0	0	0	0
101	101	63	SAMEA104305256	SAMEA104305256	AB84	2	KL2	OCL1	1	1	1	1	1	1	1	1	1	1	1	1	1	1	1	1	1	1	1	1	0	0	0	0	0	0	0	0	0	0	0	0	0	0	0	0	0	0	0	0	0
102	102	64	SAMEA104305257	SAMEA104305257	AB85	2	KL10	OCL1	1	1	1	1	1	1	1	1	1	1	1	1	1	1	1	1	1	1	1	1	0	0	0	0	0	0	0	0	0	0	0	0	0	0	0	0	0	0	0	0	0
103	103	65	SAMEA104305259	SAMEA104305259	AB87	164	KL47	OCL5	1	1	1	1	1	1	1	1	0	1	1	1	1	1	1	1	1	1	1	1	0	0	0	0	0	0	0	0	0	0	0	0	0	0	0	0	0	0	0	0	0
104	104	66	SAMEA104305260	SAMEA104305260	AB88	2	KL125	OCL1	1	1	1	1	1	1	1	1	1	1	1	1	1	1	1	1	1	1	1	1	0	0	0	0	0	0	0	0	0	0	0	0	0	0	0	0	0	0	0	0	0
105	105	67	SAMEA104305262	SAMEA104305262	AB90	866	KL9	OCL2	1	1	1	1	1	1	1	1	1	1	1	1	1	1	1	1	1	1	1	1	0	0	0	0	0	0	0	0	0	0	0	0	0	0	0	0	0	0	0	1	0
106	106	68	SAMEA104305263	SAMEA104305263	AB91	2	KL3	OCL1	1	1	1	1	1	1	1	1	1	1	1	1	1	1	1	1	1	1	1	1	0	0	0	0	0	0	0	0	0	0	0	0	0	0	0	0	0	0	0	0	0
107	107	69	SAMEA104305264	SAMEA104305264	AB92	2	KL125	OCL1	1	1	1	1	1	1	1	1	1	1	1	1	1	1	1	1	1	1	1	1	0	0	0	0	0	0	0	0	0	0	0	0	0	0	0	0	0	0	0	0	0
108	108	70	SAMEA104305265	SAMEA104305265	AB93	2	KL10	OCL1	1	1	1	1	1	1	1	1	1	1	1	1	1	1	1	1	1	1	1	1	0	0	0	0	0	0	0	0	0	0	0	0	0	0	0	0	0	0	0	0	0
109	109	71	SAMEA104305266	SAMEA104305266	AB94	653	KL66	OCL14	1	1	1	1	1	1	0	0	0	1	1	1	1	1	1	1	1	1	1	1	0	0	0	0	0	0	0	0	0	0	0	0	0	0	0	0	0	0	0	0	1
110	110	72	SAMEA104305267	SAMEA104305267	AB95	374	KL3	OCL2	1	1	1	1	1	1	1	1	0	1	1	1	1	1	1	1	1	1	1	1	0	0	0	0	0	0	0	0	0	0	0	0	0	0	0	0	0	0	0	0	0
111	111	73	SAMEA104305269	SAMEA104305269	AB97	10	KL108	OCL2	1	1	1	1	1	1	0	1	1	1	1	1	1	1	1	1	1	0	0	1	0	0	0	0	0	0	0	0	0	0	0	0	0	0	0	0	0	0	0	0	0
112	112	74	SAMEA104305272	SAMEA104305272	AB100	2	KL6	OCL1	1	1	1	1	1	1	1	1	1	1	1	1	1	1	1	1	1	1	1	1	0	0	0	0	0	0	0	0	0	0	0	0	0	0	0	0	0	0	0	0	0
113	113	75	SAMEA104305273	SAMEA104305273	ABAPP-61	2	KL47	OCL1	1	1	1	1	1	1	1	1	1	1	1	1	1	1	1	1	1	1	1	1	0	0	0	0	0	0	0	0	0	0	0	0	0	0	0	0	0	0	0	0	0
114	114	76	SAMEA104305274	SAMEA104305274	ABAPSP-114	1057	KL207	OCL19	1	1	1	1	1	1	1	1	0	1	1	1	1	1	1	1	1	1	1	1	0	0	0	0	0	0	0	0	0	0	0	0	0	0	0	0	0	0	0	0	0
115	115	77	SAMEA104305275	SAMEA104305275	ABAPH-350	32	KL7	OCL6	0	1	1	1	1	1	1	1	0	1	1	1	1	1	1	1	1	1	1	1	0	0	0	0	0	0	0	0	0	0	0	0	0	0	0	0	0	0	0	0	0
116	116	78	SAMEA104305276	SAMEA104305276	ABMYSP-497	2	KL6	OCL1	1	1	1	1	1	1	1	1	1	1	1	1	1	1	1	1	1	1	1	1	0	0	0	0	0	0	0	0	0	0	0	0	0	0	0	0	0	0	0	0	0
117	117	79	SAMEA104305277	SAMEA104305277	ABMYSP-109	2	KL10	OCL1	1	1	1	1	1	1	1	1	1	1	1	1	1	1	1	1	1	1	1	1	0	0	0	0	0	0	0	0	0	0	0	0	0	0	0	0	0	0	0	0	0
118	118	80	SAMEA104305278	SAMEA104305278	ABMYSP-185	2	KL6	OCL1	1	1	1	1	1	1	1	1	1	1	1	1	1	1	1	1	1	1	1	1	0	0	0	0	0	0	0	0	0	0	0	0	0	0	0	0	0	0	0	0	0
119	119	81	SAMEA104305279	SAMEA104305279	ABMYSP-216	2	KL6	OCL1	1	1	1	1	1	1	1	1	1	1	1	1	1	1	1	1	1	1	1	1	0	0	0	0	0	0	0	0	0	0	0	0	0	0	0	0	0	0	0	0	0
120	120	82	SAMEA104305280	SAMEA104305280	ABMYH-1245	2	KL10	OCL1	1	1	1	1	1	1	1	1	1	1	1	1	1	1	1	1	1	1	1	1	0	0	0	0	0	0	0	0	0	0	0	0	0	0	0	0	0	0	0	0	0
121	121	83	SAMEA104305281	SAMEA104305281	ABMYH-1257	25	KL14	OCL6	1	1	1	1	1	1	1	1	0	1	1	1	1	1	1	1	1	1	1	1	0	0	0	0	0	0	0	0	0	0	0	0	0	0	0	0	1	0	0	0	0
122	122	84	SAMEA104305282	SAMEA104305282	ABMYH-1652	2	KL6	OCL1	1	1	1	1	1	1	1	1	1	1	1	1	1	1	1	1	1	1	1	1	0	0	0	0	0	0	0	0	0	0	0	0	0	0	0	0	0	0	0	0	0
123	123	85	SAMEA104305284	SAMEA104305284	ABMYSP-444	2	KL196	OCL1	1	1	1	1	1	1	1	1	1	0	1	1	1	1	1	1	1	1	1	1	0	0	0	0	0	0	0	0	0	0	0	0	0	0	0	0	0	0	0	0	0
124	124	86	SAMEA104305285	SAMEA104305285	ABMYSP-475	2	KL6	OCL1	1	1	1	1	1	1	1	1	1	1	1	1	1	1	1	1	1	1	1	1	0	0	0	0	0	0	0	0	0	0	0	0	0	0	0	0	0	0	0	0	0
125	125	87	SAMEA104305286	SAMEA104305286	ABMYSP-477	2	KL6	OCL1	1	1	1	1	1	1	1	1	1	1	1	1	1	1	1	1	1	1	1	1	0	0	0	0	0	0	0	0	0	0	0	0	0	0	0	0	0	0	0	0	0
126	126	88	SAMEA104305287	SAMEA104305287	ABMYSP-479	2	KL6	OCL1	1	1	1	1	1	1	1	1	1	1	1	1	1	1	1	1	1	1	1	1	0	0	0	0	0	0	0	0	0	0	0	0	0	0	0	0	0	0	0	0	0
127	127	89	SAMEA104305288	SAMEA104305288	ABMYSP-497	2	KL6	OCL1	1	1	1	1	1	1	1	1	1	1	1	1	1	1	1	1	1	1	1	1	0	0	0	0	0	0	0	0	0	0	0	0	0	0	0	0	0	0	0	0	0
128	128	90	SAMEA104305289	SAMEA104305289	ABMYSP-517	2	KL6	OCL1	1	1	1	1	1	1	1	1	1	1	1	1	1	1	1	1	1	1	1	1	0	0	0	0	0	0	0	0	0	0	0	0	0	0	0	0	0	0	0	0	0
129	129	91	SAMEA104305290	SAMEA104305290	ABMYH-1889	193	KL185	OCL6	0	0	1	1	1	1	0	1	0	1	1	1	1	1	1	1	1	0	0	1	0	0	0	0	1	0	0	0	0	0	0	0	0	0	0	0	0	0	0	0	0
130	130	92	SAMEA104305294	SAMEA104305294	ABJNH-92	164	KL47	OCL5	1	1	1	1	1	1	1	1	0	1	1	1	1	1	1	1	1	1	1	1	0	0	0	0	0	0	0	0	0	0	0	0	0	0	0	0	0	0	0	0	0
131	131	93	SAMEA104305295	SAMEA104305295	ABJNH-403	2	KL3	OCL1	1	1	1	1	1	1	1	1	1	1	1	1	1	1	1	1	0	1	1	1	0	0	0	0	0	0	0	0	0	0	0	0	0	0	0	0	0	0	0	0	0
132	132	94	SAMEA104305296	SAMEA104305296	ABMASP-366	2	KL6	OCL1	1	1	1	1	1	1	1	1	1	1	1	1	1	1	1	1	1	1	1	1	0	0	0	0	0	0	0	0	0	0	0	0	0	0	0	0	0	0	0	0	0
133	133	95	SAMEA104305297	SAMEA104305297	ABMASP-373	25	KL14	OCL6	1	1	1	1	1	1	1	1	0	1	1	1	1	1	1	1	1	1	1	1	0	0	0	0	0	0	0	0	0	0	0	0	0	0	0	0	1	0	0	0	0
134	134	96	SAMEA104305298	SAMEA104305298	ABMASP-379	2	KL6	OCL1	1	1	1	1	1	1	1	1	1	1	1	1	1	1	1	1	1	1	1	1	0	0	0	0	0	0	0	0	0	0	0	0	0	0	0	0	0	0	0	0	0
135	135	97	SAMEA104305300	SAMEA104305300	ABMASP-491	2	KL6	OCL1	1	1	1	1	1	1	1	1	1	1	1	1	1	1	1	1	1	1	1	1	0	0	0	0	0	0	0	0	0	0	0	0	0	0	0	0	0	0	0	0	0
136	136	98	SAMEA104305301	SAMEA104305301	ABAPSP-515	164	KL47	OCL5	1	1	1	1	1	1	1	1	0	1	1	1	1	1	1	1	1	1	1	1	0	0	0	0	0	0	0	0	0	0	0	0	0	0	0	0	0	0	0	0	0
137	137	99	SAMEA104305302	SAMEA104305302	ABAPSP-521	2	KL10	OCL1	1	1	1	1	1	1	1	1	1	1	1	1	1	1	1	1	1	1	1	1	0	0	0	0	0	0	0	0	0	0	0	0	0	0	0	0	0	0	0	0	0
138	138	100	SAMEA104305303	SAMEA104305303	ABAPSP-523	164	KL47	OCL5	1	1	1	1	1	1	1	1	0	1	1	1	1	1	1	1	1	1	1	1	0	0	0	0	0	0	0	0	0	0	0	0	0	0	0	0	0	0	0	0	0
139	139	101	SAMEA104305305	SAMEA104305305	ABAPSP-64	2	KL10	OCL1	1	1	1	1	1	1	1	1	1	1	1	1	1	1	1	1	1	1	1	1	0	0	0	0	0	0	0	0	0	0	0	0	0	0	0	0	0	0	0	0	0
140	140	102	SAMEA104305306	SAMEA104305306	ABAPP-93	164	KL47	OCL5	1	1	1	1	1	1	1	1	0	1	1	1	1	1	1	1	1	1	1	1	0	0	0	0	0	0	0	0	0	0	0	0	0	0	0	0	0	0	0	0	0
141	141	103	SAMEA104305307	SAMEA104305307	ABAPSP-195	2	KL6	OCL1	1	1	1	1	1	1	1	1	1	1	1	1	1	1	1	1	1	1	1	1	0	0	0	0	0	0	0	0	0	0	0	0	0	0	0	0	0	0	0	0	0
142	142	104	SAMEA104305309	SAMEA104305309	ABAPU-447	372	KL166	OCL6	1	1	1	1	1	1	1	1	0	1	1	1	1	1	1	1	1	1	1	1	0	0	0	0	0	0	0	0	0	0	0	0	1	0	0	0	0	0	0	0	0
143	143	105	SAMEA104305310	SAMEA104305310	ABAPU-469	2	KL6	OCL1	1	1	1	1	1	1	1	1	1	1	1	1	1	1	1	1	1	1	1	1	0	0	0	0	0	0	0	0	0	0	0	0	0	0	0	0	0	0	0	0	0
144	144	106	SAMEA104305311	SAMEA104305311	ABAPU-722	2	KL6	OCL1	1	1	1	1	1	1	1	1	1	1	1	1	1	1	1	1	1	1	1	1	0	0	0	0	0	0	0	0	0	0	0	0	0	0	0	0	0	0	0	0	0
145	145	107	SAMEA104305312	SAMEA104305312	ABMYSP-494	2	KL6	OCL1	1	1	1	1	1	1	1	1	1	1	1	1	1	1	1	1	1	1	1	1	0	0	0	0	0	0	0	0	0	0	0	0	0	0	0	0	0	0	0	0	0
146	146	108	SAMEA104305313	SAMEA104305313	ABMYSP-500	939	KL172	OCL4	1	1	1	1	1	1	1	1	0	1	1	1	1	1	1	1	1	1	1	1	0	0	0	0	0	0	0	0	0	0	0	0	0	0	0	0	0	0	0	0	0
147	147	109	SAMEA104305314	SAMEA104305314	ABMYSP-6	2	KL6	OCL1	1	1	1	1	1	1	1	1	1	1	1	1	1	1	1	1	1	1	1	1	0	0	0	0	0	0	0	0	0	0	0	0	0	0	0	0	0	0	0	0	0
148	148	110	SAMEA104305317	SAMEA104305317	ABMYSP-21	2	KL196	OCL1	1	1	1	1	1	1	1	1	1	0	1	1	1	1	1	1	1	1	1	1	0	0	0	0	0	0	0	0	0	0	0	0	0	0	0	0	0	0	0	0	0
149	149	111	SAMEA104305318	SAMEA104305318	ABMYSP-28	578	KL81	OCL1	1	1	1	1	1	1	1	1	0	1	1	1	1	1	1	1	1	1	1	1	0	0	0	0	0	0	0	0	0	0	0	0	0	0	1	0	0	0	0	0	0
150	150	112	SAMEA104305319	SAMEA104305319	ABMYSP-30	25	KL14	OCL6	1	1	1	1	1	1	1	1	0	1	1	1	1	1	1	1	1	1	1	1	0	0	0	0	0	0	0	0	0	0	0	0	0	0	0	0	1	0	0	0	0
151	151	113	SAMEA104305321	SAMEA104305321	ABMYSP-101	2	KL10	OCL1	1	1	1	1	1	1	1	1	1	1	1	1	1	1	1	1	1	1	1	1	0	0	0	0	0	0	0	0	0	0	0	0	0	0	0	0	0	0	0	0	0
152	152	114	SAMEA104305322	SAMEA104305322	ABMYSP-182	2	KL10	OCL1	1	1	1	1	1	1	1	1	1	1	1	1	1	1	1	1	0	1	1	1	0	0	0	0	0	0	0	0	0	0	0	0	0	0	0	0	0	0	0	0	0
153	153	115	SAMEA104305323	SAMEA104305323	ABMYSP-187	2	KL10	OCL1	1	1	1	1	1	1	1	1	1	1	1	1	1	1	1	1	1	1	1	1	0	0	0	0	0	0	0	0	0	0	0	0	0	0	0	0	0	0	0	0	0
154	154	116	SAMEA104305324	SAMEA104305324	ABMYSP-195	164	KL47	OCL5	1	1	1	1	1	1	1	1	0	1	1	1	1	1	1	1	1	1	1	1	0	0	0	0	0	0	0	0	0	0	0	0	0	0	0	0	0	0	0	0	0
155	155	117	SAMEA104305327	SAMEA104305327	ABMYSP-207	2	KL6	OCL1	1	1	1	1	1	1	1	1	1	1	1	1	1	1	1	1	1	1	1	1	0	0	0	0	0	0	0	0	0	0	0	0	0	0	0	0	0	0	0	0	0
156	156	118	SAMEA104305328	SAMEA104305328	ABMYSP-210	2	KL6	OCL1	1	1	1	1	1	1	1	1	1	1	1	1	1	1	1	1	1	1	1	1	0	0	0	0	0	0	0	0	0	0	0	0	0	0	0	0	0	0	0	0	0
157	157	119	SAMEA104305329	SAMEA104305329	ABMYSP-213	16	KL24	OCL2	1	1	1	1	1	1	1	1	0	1	1	1	1	1	1	1	1	1	1	1	0	0	0	0	0	0	0	1	0	0	0	0	0	0	0	0	0	0	0	0	0
158	158	120	SAMEA104305330	SAMEA104305330	ABMYH-797	2	KL10	OCL1	1	1	1	1	1	1	1	1	1	1	1	1	1	1	1	1	1	1	1	1	0	0	0	0	0	0	0	0	0	0	0	0	0	0	0	0	0	0	0	0	0
159	159	121	SAMEA104305332	SAMEA104305332	ABMYSP-245	2	KL6	OCL1	1	1	1	1	1	1	1	1	1	1	1	1	1	1	1	1	1	1	1	1	0	0	0	0	0	0	0	0	0	0	0	0	0	0	0	0	0	0	0	0	0
160	160	122	SAMEA104305334	SAMEA104305334	ABMYH-1033	2	KL6	OCL1	1	1	1	1	1	1	1	1	1	1	1	1	1	1	1	1	1	1	1	1	0	0	0	0	0	0	0	0	0	0	0	0	0	0	0	0	0	0	0	0	0
161	161	123	SAMEA104305335	SAMEA104305335	ABMYH-1051	25	KL14	OCL6	1	1	1	1	1	1	1	1	0	1	1	1	1	1	1	1	1	1	1	1	0	0	0	0	0	0	0	0	0	0	0	0	0	0	0	0	1	0	0	0	0
162	162	124	SAMEA104305336	SAMEA104305336	ABMYSP-419	2	KL6	OCL1	1	1	1	1	1	1	1	1	1	1	1	1	1	1	1	1	1	1	1	1	0	0	0	0	0	0	0	0	0	0	0	0	0	0	0	0	0	0	0	0	0
163	163	125	SAMEA104305338	SAMEA104305338	AB3396	2	KL2	OCL1	1	1	1	1	1	1	1	1	1	1	1	1	1	1	1	1	1	1	1	1	0	0	0	0	0	0	0	0	0	0	0	0	0	0	0	0	0	0	0	0	0
164	164	126	SAMEA104305339	SAMEA104305339	AB2792	2	KL49	OCL1	1	1	1	1	1	1	1	1	1	1	1	1	1	1	1	1	1	1	1	1	0	0	0	0	0	0	0	0	0	0	0	0	0	0	0	0	0	0	0	0	0
165	165	127	SAMEA104305340	SAMEA104305340	AB3876	16	KL24	OCL7	1	1	1	1	1	1	1	1	0	1	1	1	1	1	1	1	1	1	1	1	0	0	0	0	0	0	0	1	0	0	0	0	0	0	0	0	0	0	0	0	0
166	166	128	SAMEA104305342	SAMEA104305342	AB3893	164	KL47	OCL5	1	1	1	1	1	1	1	1	0	1	1	1	1	1	1	1	1	1	1	1	0	0	0	0	0	0	0	0	0	0	0	0	0	0	0	0	0	0	0	0	0
167	167	129	SAMEA104305343	SAMEA104305343	AB4094	164	KL47	OCL5	1	1	1	1	1	1	1	1	0	1	1	1	1	1	1	1	1	1	1	1	0	0	0	0	0	0	0	0	0	0	0	0	0	0	0	0	0	0	0	0	0
168	168	130	SAMEA104305344	SAMEA104305344	AB4124	16	KL24	OCL2	1	1	1	1	1	1	1	1	0	1	1	1	1	1	1	1	1	1	1	1	0	0	0	0	0	0	0	1	0	0	0	0	0	0	0	0	0	0	0	0	0
169	169	131	SAMEA104305345	SAMEA104305345	AB6081	129	KL178	OCL3	1	1	1	1	1	1	1	1	1	1	1	1	1	1	1	1	1	1	1	1	0	0	0	0	0	0	0	0	0	0	0	0	0	0	0	0	0	0	0	0	0
170	170	132	SAMEA104305347	SAMEA104305347	AB183	16	KL24	OCL7	1	1	1	1	1	1	1	1	0	1	1	1	1	1	1	1	1	1	1	1	0	0	0	0	0	0	0	1	0	0	0	0	0	0	0	0	0	0	0	0	0
171	171	133	SAMEA104305348	SAMEA104305348	AB6054	164	KL47	OCL5	1	1	1	1	1	1	1	1	0	1	1	1	1	1	1	1	1	1	1	1	0	0	0	0	0	0	0	0	0	0	0	0	0	0	0	0	0	0	0	0	0
172	172	134	SAMEA104305349	SAMEA104305349	AB724	2	KL49	OCL1	1	1	1	1	1	1	1	1	1	1	1	1	1	1	1	1	1	1	1	1	0	0	0	0	0	0	0	0	0	0	0	0	0	0	0	0	0	0	0	0	0
173	173	135	SAMEA104305350	SAMEA104305350	AB1039	2	KL2	OCL1	1	1	1	1	1	1	1	1	1	1	1	1	1	1	1	1	1	1	1	1	0	0	0	0	0	0	0	0	0	0	0	0	0	0	0	0	0	0	0	0	0
174	174	136	SAMEA104305351	SAMEA104305351	AB1003-09	16	KL24	OCL2	1	1	1	1	1	1	1	1	0	1	1	1	1	1	1	1	1	1	1	1	0	0	0	0	0	0	0	1	0	0	0	0	0	0	0	0	0	0	0	0	0
175	175	137	SAMEA104305352	SAMEA104305352	AB1243-09	129	KL178	OCL3	1	1	1	1	1	1	1	1	1	1	1	1	1	1	1	1	1	1	1	1	0	0	0	0	0	0	0	0	0	0	0	0	0	0	0	0	0	0	0	0	0
176	176	138	SAMEA104305353	SAMEA104305353	AB1492-09	2	KL2	OCL1	1	1	1	1	1	1	1	1	1	1	1	1	1	1	1	1	1	1	1	1	0	0	0	0	0	0	0	0	0	0	0	0	0	0	0	0	0	0	0	0	0
177	177	139	SAMEA104305354	SAMEA104305354	AB1615-09	164	KL47	OCL5	1	1	1	1	1	1	1	1	0	1	1	1	1	1	1	1	1	1	1	1	0	0	0	0	0	0	0	0	0	0	0	0	0	0	0	0	0	0	0	0	0
178	178	140	SAMEA104305355	SAMEA104305355	AB1623-09	374	KL49	OCL2	1	1	1	1	1	1	1	1	0	1	1	1	1	1	1	1	1	1	1	1	0	0	0	0	0	0	0	0	0	0	0	0	0	0	0	0	0	0	0	0	0
179	179	141	SAMEA104305356	SAMEA104305356	AB1665-09	108	KL52	OCL1	1	1	1	1	1	1	1	1	0	1	1	1	1	1	1	1	1	1	1	1	0	0	0	0	0	0	0	0	0	0	0	0	0	0	0	0	0	0	0	0	0
180	180	142	SAMEA104305357	SAMEA104305357	AB1719-09	2	KL49	OCL1	1	1	1	1	1	1	1	1	1	1	1	1	1	1	1	1	1	1	1	1	0	0	0	0	0	0	0	0	0	0	0	0	0	0	0	0	0	0	0	0	0
181	181	143	SAMEA104305358	SAMEA104305358	AB1869-09	16	KL24	OCL7	1	1	1	1	1	1	1	1	0	1	1	1	1	1	1	1	1	1	1	1	0	0	0	0	0	0	0	1	0	0	0	0	0	0	0	0	0	0	0	0	0
182	182	144	SAMEA104305359	SAMEA104305359	AB1931-09	164	KL47	OCL5	1	1	1	1	1	1	1	1	0	1	1	1	1	1	1	1	1	1	1	1	0	0	0	0	0	0	0	0	0	0	0	0	0	0	0	0	0	0	0	0	0
183	183	145	SAMEA104305360	SAMEA104305360	AB1966-09	374	KL49	OCL2	1	1	1	1	1	1	1	1	0	1	1	1	1	1	1	1	1	1	1	1	0	0	0	0	0	0	0	0	0	0	0	0	0	0	0	0	0	0	0	0	0
184	184	146	SAMEA104305361	SAMEA104305361	AB2069-09	164	KL47	OCL5	1	1	1	1	1	1	1	1	0	1	1	1	1	1	1	1	1	1	1	1	0	0	0	0	0	0	0	0	0	0	0	0	0	0	0	0	0	0	0	0	0
185	185	147	SAMEA104305362	SAMEA104305362	AB2568-09	215	KL10	OCL5	1	1	1	1	1	1	1	1	1	1	1	1	1	1	1	1	1	1	1	1	0	0	0	0	0	0	0	0	0	0	0	0	0	0	0	0	0	0	0	0	0
186	186	148	SAMEA104305363	SAMEA104305363	AB2682-09	2	KL210	OCL1	1	1	1	1	1	1	1	1	1	1	1	1	1	1	1	1	1	1	1	1	0	0	0	0	0	0	0	0	0	0	0	0	0	0	0	0	0	0	0	0	0
187	187	149	SAMEA104305364	SAMEA104305364	AB2693-09	164	KL47	OCL5	1	1	1	1	1	1	1	1	0	1	1	1	1	1	1	1	1	1	1	1	0	0	0	0	0	0	0	0	0	0	0	0	0	0	0	0	0	0	0	0	0
188	188	150	SAMEA104305367	SAMEA104305367	NPRC AB32	-	KL28	OCL1	1	1	1	1	1	1	1	1	0	1	1	1	1	1	1	1	1	1	1	1	0	1	0	0	0	0	0	0	0	0	0	0	0	0	0	0	0	0	0	0	0
189	189	151	SAMEA104305368	SAMEA104305368	NPRC AB3	-	KL28	OCL1	1	1	1	1	1	1	1	1	0	1	1	1	1	1	1	1	1	1	1	1	0	1	0	0	0	0	0	0	0	0	0	0	0	0	0	0	0	0	0	0	0
190	190	152	SAMEA104305369	SAMEA104305369	NPRC AB5	25	KL14	OCL6	1	1	1	1	1	1	1	1	0	1	1	1	1	1	1	1	1	1	1	1	0	0	0	0	0	0	0	0	0	0	0	0	0	0	0	0	1	0	0	0	0
191	191	153	SAMEA104305370	SAMEA104305370	NPRC AB24	2	KL52	OCL1	1	1	1	1	1	1	1	1	1	1	1	1	1	1	1	1	1	1	1	1	0	0	0	0	0	0	0	0	0	0	0	0	0	0	0	0	0	0	0	0	0
192	192	154	SAMEA104305371	SAMEA104305371	AB3025-09	215	KL10	OCL5	1	1	1	1	1	1	1	1	1	1	1	1	1	1	1	1	1	1	1	1	0	0	0	0	0	0	0	0	0	0	0	0	0	0	0	0	0	0	0	0	0
193	193	155	SAMEA104305372	SAMEA104305372	AB3165-09	16	KL24	OCL7	1	1	1	1	1	1	1	1	0	1	1	1	1	1	1	1	1	1	1	1	0	0	0	0	0	0	0	1	0	0	0	0	0	0	0	0	0	0	0	0	0
194	194	156	SAMEA104305373	SAMEA104305373	AB3240-09	374	KL49	OCL2	1	1	1	1	1	1	1	1	0	1	1	1	1	1	1	1	1	1	1	1	0	0	0	0	0	0	0	0	0	0	0	0	0	0	0	0	0	0	0	0	0
195	195	157	SAMEA104305374	SAMEA104305374	AB3905-09	16	KL24	OCL7	1	1	1	1	1	1	1	1	0	1	1	1	1	1	1	1	1	1	1	1	0	0	0	0	0	0	0	1	0	0	0	0	0	0	0	0	0	0	0	0	0
196	196	158	SAMEA104305375	SAMEA104305375	AB3933-09	215	KL10	OCL5	1	1	1	1	1	1	1	1	1	1	1	1	1	1	1	1	1	1	1	1	0	0	0	0	0	0	0	0	0	0	0	0	0	0	0	0	0	0	0	0	0
197	197	159	SAMEA104305376	SAMEA104305376	AB4127-09	215	KL10	OCL5	1	1	1	1	1	1	1	1	1	1	1	1	1	1	1	1	1	1	1	1	0	0	0	0	0	0	0	0	0	0	0	0	0	0	0	0	0	0	0	0	0
198	198	160	SAMEA104305378	SAMEA104305378	AB4452-09	2	KL2	OCL1	1	1	1	1	1	1	1	1	1	1	1	1	1	1	1	1	1	1	1	1	0	0	0	0	0	0	0	0	0	0	0	0	0	0	0	0	0	0	0	0	0
199	199	161	SAMEA104305379	SAMEA104305379	AB4478-09	215	KL10	OCL5	1	1	1	1	1	1	1	1	1	1	1	1	1	1	1	1	1	1	1	1	0	0	0	0	0	0	0	0	0	0	0	0	0	0	0	0	0	0	0	0	0
200	200	162	SAMEA104305380	SAMEA104305380	AB4545-09	129	KL178	OCL3	1	1	1	1	1	1	1	1	1	1	1	1	1	1	1	1	1	1	1	1	0	0	0	0	0	0	0	0	0	0	0	0	0	0	0	0	0	0	0	0	0
201	201	163	SAMEA104305381	SAMEA104305381	AB4893-09	129	KL178	OCL3	1	1	1	1	1	1	1	1	1	1	1	1	1	1	1	1	1	1	1	1	0	0	0	0	0	0	0	0	0	0	0	0	0	0	0	0	0	0	0	0	0
202	202	164	SAMEA104305382	SAMEA104305382	P130	2	KL3	OCL1	1	1	1	1	1	1	1	1	1	1	1	1	1	1	1	1	1	1	1	1	0	0	0	0	0	0	0	0	0	0	0	0	0	0	0	0	0	0	0	0	0
203	203	165	SAMEA104305383	SAMEA104305383	NPRC AB2	-	KL28	OCL1	1	1	1	1	1	1	1	1	0	1	1	1	1	1	1	1	1	1	1	1	0	1	0	0	0	0	0	0	0	0	0	0	0	0	0	0	0	0	0	0	0
204	204	166	SAMEA104305384	SAMEA104305384	NPRC AB4	193	KL48	OCL5	0	0	1	1	1	1	0	0	0	1	1	1	1	1	1	1	1	0	0	1	0	0	0	0	1	0	0	0	0	0	0	0	0	0	0	0	0	0	0	0	0
205	205	167	SAMEA104305385	SAMEA104305385	NPRC AB14	113	KL43	OCL5	1	1	1	1	1	1	1	1	0	1	1	1	1	1	1	1	1	1	1	1	0	0	0	0	0	0	0	0	0	0	0	0	0	0	0	0	0	0	0	0	0
206	206	168	SAMEA104305388	SAMEA104305388	NPRC AB28	2	KL52	OCL1	1	1	1	1	1	1	1	1	1	1	1	1	1	1	1	1	1	1	1	1	0	0	0	0	0	0	0	0	0	0	0	0	0	0	0	0	0	0	0	0	0
207	207	169	SAMEA104305389	SAMEA104305389	NPRC AB7	215	KL10	OCL5	1	1	1	1	1	1	1	1	1	1	1	1	1	1	1	1	1	1	1	1	0	0	0	0	0	0	0	0	0	0	0	0	0	0	0	0	0	0	0	0	0
208	208	170	SAMEA104305390	SAMEA104305390	NPRC AB10	-	KL28	OCL1	1	1	1	1	1	1	1	1	0	1	1	1	1	1	1	1	1	1	1	1	0	1	0	0	0	0	0	0	0	0	0	0	0	0	0	0	0	0	0	0	0
209	209	171	SAMEA104305391	SAMEA104305391	NPRC AB11	2	KL52	OCL1	1	1	1	1	1	1	1	1	1	1	1	1	1	1	1	1	1	1	1	1	0	0	0	0	0	0	0	0	0	0	0	0	0	0	0	0	0	0	0	0	0
210	210	172	SAMEA104305392	SAMEA104305392	NPRC AB13	2	KL3	OCL1	1	1	1	1	1	1	1	1	1	1	1	1	1	1	1	1	1	1	1	1	0	0	0	0	0	0	0	0	0	0	0	0	0	0	0	0	0	0	0	0	0
211	211	173	SAMEA104305393	SAMEA104305393	NPRC AB15	2	KL3	OCL1	1	1	1	1	1	1	1	1	1	1	1	1	1	1	1	1	1	1	1	1	0	0	0	0	0	0	0	0	0	0	0	0	0	0	0	0	0	0	0	0	0
212	212	174	SAMEA104305394	SAMEA104305394	NPRC AB17	2	KL2	OCL1	1	1	1	1	1	1	1	1	1	1	1	1	1	1	1	1	1	1	1	1	0	0	0	0	0	0	0	0	0	0	0	0	0	0	0	0	0	0	0	0	0
213	213	175	SAMEA104305395	SAMEA104305395	NPRC AB18	2	KL3	OCL1	1	1	1	1	1	1	1	1	1	1	1	1	1	1	1	1	1	1	1	1	0	0	0	0	0	0	0	0	0	0	0	0	0	0	0	0	0	0	0	0	0
214	214	176	SAMEA104305396	SAMEA104305396	NPRC AB19	2	KL2	OCL1	1	1	1	1	1	1	1	1	1	1	1	1	1	1	1	1	1	1	1	1	0	0	0	0	0	0	0	0	0	0	0	0	0	0	0	0	0	0	0	0	0
215	215	177	SAMEA104305397	SAMEA104305397	NPRC AB20	215	KL52	OCL5	1	1	1	1	1	1	1	1	1	1	1	1	1	1	1	1	1	1	1	1	0	0	0	0	0	0	0	0	0	0	0	0	0	0	0	0	0	0	0	0	0
216	216	178	SAMEA104305398	SAMEA104305398	NPRC AB22	2	KL3	OCL1	1	1	1	1	1	1	1	1	1	1	1	1	1	1	1	1	1	1	1	1	0	0	0	0	0	0	0	0	0	0	0	0	0	0	0	0	0	0	0	0	0
217	217	179	SAMEA104305399	SAMEA104305399	NPRC AB26	2	KL52	OCL1	1	1	1	1	1	1	1	1	1	1	1	1	1	1	1	1	1	1	1	1	0	0	0	0	0	0	0	0	0	0	0	0	0	0	0	0	0	0	0	0	0
218	218	180	SAMEA104305400	SAMEA104305400	NPRC AB30	215	KL10	OCL5	1	1	1	1	1	1	1	1	1	1	1	1	1	1	1	1	1	1	1	1	0	0	0	0	0	0	0	0	0	0	0	0	0	0	0	0	0	0	0	0	0
219	219	181	SAMEA104305402	SAMEA104305402	NPRC AB34	215	KL47	OCL5	1	1	1	1	1	1	1	1	1	1	1	1	1	1	1	1	1	1	1	1	0	0	0	0	0	0	0	0	0	0	0	0	0	0	0	0	0	0	0	0	0
220	220	182	SAMEA104305403	SAMEA104305403	NPRC AB36	2	KL52	OCL1	1	1	1	1	1	1	1	1	1	1	1	1	1	1	1	1	1	1	1	1	0	0	0	0	0	0	0	0	0	0	0	0	0	0	0	0	0	0	0	0	0
221	221	183	SAMEA4394741	SAMEA4394741	KPMYSP501	1432	KL179	OCL4	0	1	1	1	1	1	1	1	0	1	1	1	1	1	1	1	1	1	1	1	0	0	0	0	0	0	0	0	0	0	0	0	0	0	0	1	0	0	0	0	0
222	222	184	SAMEA4394742	SAMEA4394742	KPMYSP3	2	KL3	OCL1	1	1	1	1	1	1	1	1	1	1	1	1	1	1	1	1	1	1	1	1	0	0	0	0	0	0	0	0	0	0	0	0	0	0	0	0	0	0	0	0	0
223	223	185	SAMEA4394745	SAMEA4394745	KPMYSP103	2	KL10	OCL1	1	1	1	1	1	1	1	1	1	1	1	1	1	1	1	1	1	1	1	1	0	0	0	0	0	0	0	0	0	0	0	0	0	0	0	0	0	0	0	0	0
224	224	186	SAMEA4394746	SAMEA4394746	KPMYSP113	16	KL24	OCL7	1	1	1	1	1	1	1	1	0	1	1	1	1	1	1	1	1	1	1	1	0	0	0	0	0	0	0	1	0	0	0	0	0	0	0	0	0	0	0	0	0
225	225	187	SAMEA4394750	SAMEA4394750	KPMYSP249	164	KL47	OCL5	1	1	1	1	1	1	1	1	0	1	1	1	1	1	1	1	1	1	1	1	0	0	0	0	0	0	0	0	0	0	0	0	0	0	0	0	0	0	0	0	0
226	226	188	SAMEA5577007	SAMEA5577007	AB003	1	KL4	OCL3	1	1	1	1	1	1	1	1	1	1	1	1	1	1	1	1	1	1	1	1	1	0	0	0	0	0	0	0	0	0	0	0	0	0	0	0	0	0	0	0	0
227	227	189	SAMN02911795	SAMN02911795	T25	2	KL3	OCL1	1	1	1	1	1	1	1	1	1	1	1	1	1	1	1	1	1	1	1	1	0	0	0	0	0	0	0	0	0	0	0	0	0	0	0	0	0	0	0	0	0
228	228	190	SAMN02912205	SAMN02912205	T87	2	KL49	OCL1	1	1	1	1	1	1	1	1	1	1	1	1	1	1	1	1	1	1	1	1	0	0	0	0	0	0	0	0	0	0	0	0	0	0	0	0	0	0	0	0	0
229	229	191	SAMN03080627	SAMN03080627	T7	2	KL2	OCL1	1	1	1	1	1	1	1	1	1	1	1	1	1	1	1	1	1	1	1	1	0	0	0	0	0	0	0	0	0	0	0	0	0	0	0	0	0	0	0	0	0
230	230	192	SAMN03080628	SAMN03080628	T122	2	KL47	OCL1	1	1	1	1	1	1	1	0	1	1	1	1	1	1	1	1	1	1	1	1	0	0	0	0	0	0	0	0	0	0	0	0	0	0	0	0	0	0	0	0	0
231	231	193	SAMN03080630	SAMN03080630	T173	2	KL3	OCL1	1	1	1	1	1	1	1	1	1	1	1	1	1	1	1	1	1	1	1	1	0	0	0	0	0	0	0	0	0	0	0	0	0	0	0	0	0	0	0	0	0
232	232	194	SAMN03080631	SAMN03080631	T185	2	KL52	OCL1	1	1	1	1	1	1	1	1	1	1	1	1	1	1	1	1	1	1	1	1	0	0	0	0	0	0	0	0	0	0	0	0	0	0	0	0	0	0	0	0	0
233	233	195	SAMN03080632	SAMN03080632	T188	2	KL52	OCL1	1	1	1	1	1	1	1	1	1	1	1	1	1	1	1	1	1	1	1	1	0	0	0	0	0	0	0	0	0	0	0	0	0	0	0	0	0	0	0	0	0
234	234	196	SAMN03080633	SAMN03080633	T214	10	KL108	OCL2	1	1	1	1	1	1	0	0	0	1	1	1	1	1	1	1	1	0	0	1	0	0	0	0	0	0	0	0	0	0	0	0	0	0	0	0	0	0	0	0	0
235	235	197	SAMN03080635	SAMN03080635	T229	653	KL66	OCL14	1	1	1	1	1	1	0	0	0	1	1	1	1	1	1	1	1	1	1	1	0	0	0	0	0	0	0	0	0	0	0	0	0	0	0	0	0	0	0	0	1
236	236	198	SAMN03080636	SAMN03080636	T258	2	KL52	OCL1	1	1	1	1	1	1	1	1	1	1	1	1	1	1	1	1	1	1	1	1	0	0	0	0	0	0	0	0	0	0	0	0	0	0	0	0	0	0	0	0	0
237	237	199	SAMN03080637	SAMN03080637	T271	215	KL52	OCL5	1	1	1	1	1	1	1	1	1	1	1	1	1	1	1	1	1	1	1	1	0	0	0	0	0	0	0	0	0	0	0	0	0	0	0	0	0	0	0	0	0
238	238	200	SAMN07203008	SAMN07203008	ABCRPSTH02	2	KL10	OCL1	1	1	1	1	1	1	1	1	1	1	1	1	1	1	1	1	1	1	1	1	0	0	0	0	0	0	0	0	0	0	0	0	0	0	0	0	0	0	0	0	0
239	239	201	SAMN07203009	SAMN07203009	ABCRPSTH01	2	KL6	OCL1	1	1	1	1	1	1	1	1	1	1	1	1	1	1	1	1	1	1	1	1	0	0	0	0	0	0	0	0	0	0	0	0	0	0	0	0	0	0	0	0	0
240	240	202	SAMN07203010	SAMN07203010	ABCRPUTH03	2	KL2	OCL1	1	1	1	1	1	1	1	1	1	1	1	1	1	1	1	1	1	1	1	1	0	0	0	0	0	0	0	0	0	0	0	0	0	0	0	0	0	0	0	0	0
241	241	203	SAMN07203011	SAMN07203011	ABCRPUTH02	16	KL24	OCL7	1	1	1	1	1	1	1	1	0	1	1	1	1	1	1	1	1	1	1	1	0	0	0	0	0	0	0	1	0	0	0	0	0	0	0	0	0	0	0	0	0
242	242	204	SAMN07450593	SAMN07450593	ABCRPUTH06	2	KL2	OCL1	1	1	1	1	1	1	1	1	1	1	1	1	1	1	1	1	1	1	1	1	0	0	0	0	0	0	0	0	0	0	0	0	0	0	0	0	0	0	0	0	0
243	243	205	SAMN07450594	SAMN07450594	ABCRPUTH05	215	KL10	OCL5	1	1	1	1	1	1	1	1	1	1	1	1	1	1	1	1	1	1	1	1	0	0	0	0	0	0	0	0	0	0	0	0	0	0	0	0	0	0	0	0	0
244	244	206	SAMN07450595	SAMN07450595	ABCRPUTH04	2	KL2	OCL1	1	1	1	1	1	1	1	1	1	1	1	1	1	1	1	1	1	1	1	1	0	0	0	0	0	0	0	0	0	0	0	0	0	0	0	0	0	0	0	0	0
245	245	207	SAMN07450596	SAMN07450596	ABCRPSTH12	2	KL10	OCL1	1	1	1	1	1	1	1	1	1	1	1	1	1	1	1	1	1	1	1	1	0	0	0	0	0	0	0	0	0	0	0	0	0	0	0	0	0	0	0	0	0
246	246	208	SAMN07450597	SAMN07450597	ABCRPSTH11	2	KL10	OCL1	1	1	1	1	1	1	1	1	1	1	1	1	1	1	1	1	1	1	1	1	0	0	0	0	0	0	0	0	0	0	0	0	0	0	0	0	0	0	0	0	0
247	247	209	SAMN07450598	SAMN07450598	ABCRPSTH10	2	KL10	OCL1	1	1	1	1	1	1	1	1	1	1	1	1	1	1	1	1	1	1	1	1	0	0	0	0	0	0	0	0	0	0	0	0	0	0	0	0	0	0	0	0	0
248	248	210	SAMN07450683	SAMN07450683	ABCRPSTH09	2	KL10	OCL1	1	1	1	1	1	1	1	1	1	1	1	1	1	1	1	1	1	1	1	1	0	0	0	0	0	0	0	0	0	0	0	0	0	0	0	0	0	0	0	0	0
249	249	211	SAMN07450684	SAMN07450684	ABCRPSTH08	2	KL10	OCL1	1	1	1	1	1	1	1	1	1	1	1	1	1	1	1	1	1	1	1	1	0	0	0	0	0	0	0	0	0	0	0	0	0	0	0	0	0	0	0	0	0
250	250	212	SAMN07450685	SAMN07450685	ABCRPSTH07	2	KL52	OCL1	1	1	1	1	1	1	1	1	1	1	1	1	1	1	1	1	1	1	1	1	0	0	0	0	0	0	0	0	0	0	0	0	0	0	0	0	0	0	0	0	0
251	251	213	SAMN07450686	SAMN07450686	ABCRPSTH06	2	KL52	OCL1	1	1	1	1	1	1	1	1	1	1	1	1	1	1	1	1	1	1	1	1	0	0	0	0	0	0	0	0	0	0	0	0	0	0	0	0	0	0	0	0	0
252	252	214	SAMN07450687	SAMN07450687	ABCRPSTH05	2	KL6	OCL1	1	1	1	1	1	1	1	1	1	1	1	1	1	1	1	1	1	1	1	1	0	0	0	0	0	0	0	0	0	0	0	0	0	0	0	0	0	0	0	0	0
253	253	215	SAMN07450688	SAMN07450688	ABCRPSTH04	2	KL6	OCL1	1	1	1	1	1	1	1	1	1	1	1	1	1	1	1	1	1	1	1	1	0	0	0	0	0	0	0	0	0	0	0	0	0	0	0	0	0	0	0	0	0
254	254	216	SAMN07450689	SAMN07450689	ABCRPSTH03	2	KL6	OCL1	1	1	1	1	1	1	1	1	1	1	1	1	1	1	1	1	1	1	1	1	0	0	0	0	0	0	0	0	0	0	0	0	0	0	0	0	0	0	0	0	0
255	255	217	SAMN07450714	SAMN07450714	ABCRPUTH15	2	KL6	OCL1	1	1	1	1	1	1	1	1	1	1	1	1	1	1	1	1	1	1	1	1	0	0	0	0	0	0	0	0	0	0	0	0	0	0	0	0	0	0	0	0	0
256	256	218	SAMN07450715	SAMN07450715	ABCRPUTH14	2	KL2	OCL1	1	1	1	1	1	1	1	1	1	1	1	1	1	1	1	1	1	1	1	1	0	0	0	0	0	0	0	0	0	0	0	0	0	0	0	0	0	0	0	0	0
257	257	219	SAMN07450716	SAMN07450716	ABCRPUTH13	571	KL49	OCL1	1	1	1	1	1	1	1	1	1	1	1	1	1	1	1	1	1	0	0	1	0	0	0	0	0	0	0	0	0	0	0	0	0	0	0	0	0	0	0	0	0
258	258	220	SAMN07450717	SAMN07450717	ABCRPUTH12	2	KL2	OCL1	1	1	1	1	1	1	1	1	1	1	1	1	1	1	1	1	1	1	1	1	0	0	0	0	0	0	0	0	0	0	0	0	0	0	0	0	0	0	0	0	0
259	259	221	SAMN07450718	SAMN07450718	ABCRPUTH11	2	KL6	OCL1	1	1	1	1	1	1	1	1	1	1	1	1	1	1	1	1	1	1	1	1	0	0	0	0	0	0	0	0	0	0	0	0	0	0	0	0	0	0	0	0	0
260	260	222	SAMN07450719	SAMN07450719	ABCRPUTH10	215	KL45	OCL5	1	1	1	1	1	1	1	1	1	1	1	1	1	1	1	1	1	1	1	1	0	0	0	0	0	0	0	0	0	0	0	0	0	0	0	0	0	0	0	0	0
261	261	223	SAMN07450720	SAMN07450720	ABCRPUTH09	2	KL6	OCL1	1	1	1	1	1	1	1	1	1	1	1	1	1	1	1	1	1	1	1	1	0	0	0	0	0	0	0	0	0	0	0	0	0	0	0	0	0	0	0	0	0
262	262	224	SAMN07450721	SAMN07450721	ABCRPUTH08	2	KL2	OCL1	1	1	1	1	1	1	1	1	1	1	1	1	1	1	1	1	1	1	1	1	0	0	0	0	0	0	0	0	0	0	0	0	0	0	0	0	0	0	0	0	0
263	263	225	SAMN07450722	SAMN07450722	ABCRPUTH07	2	KL10	OCL1	1	1	1	1	1	1	1	1	1	1	1	1	1	1	1	1	1	1	1	1	0	0	0	0	0	0	0	0	0	0	0	0	0	0	0	0	0	0	0	0	0
264	264	226	SAMN12057668	SAMN12057668	CUVET-MIC596	2	KL52	OCL1	1	1	1	1	1	1	1	1	1	1	1	1	1	1	1	1	0	1	1	1	0	0	0	0	0	0	0	0	0	0	0	0	0	0	0	0	0	0	0	0	0
265	265	227	SAMN12569102	SAMN12569102	ABCR01	2	KL3	OCL1	1	1	1	1	1	1	1	1	1	1	1	1	1	1	1	1	1	1	1	1	0	0	0	0	0	0	0	0	0	0	0	0	0	0	0	0	0	0	0	0	0
266	266	228	SAMN14538764	SAMN14538764	A5-658-KKU	2	KL235	OCL1	1	1	1	1	1	1	1	1	1	1	1	1	1	1	1	1	1	1	1	1	0	0	0	0	0	0	0	0	0	0	0	0	0	0	0	0	0	0	0	0	0
267	267	229	SAMN14538765	SAMN14538765	A240-KKU	2	KL125	OCL1	1	1	1	1	1	1	1	1	1	1	1	1	1	1	1	1	1	1	1	1	0	0	0	0	0	0	0	0	0	0	0	0	0	0	0	0	0	0	0	0	0
268	268	230	SAMN14538766	SAMN14538766	A243-KKU	2	KL3	OCL1	1	1	1	1	1	1	1	1	1	1	1	1	1	1	1	1	1	1	1	1	0	0	0	0	0	0	0	0	0	0	0	0	0	0	0	0	0	0	0	0	0
269	269	231	SAMN14538767	SAMN14538767	A271-KKU	164	KL47	OCL5	1	1	1	1	1	1	1	1	0	1	1	1	1	1	1	1	1	1	1	1	0	0	0	0	0	0	0	0	0	1	0	0	0	0	0	0	0	0	0	0	0
270	270	232	SAMN14538768	SAMN14538768	A5-624-KKU	164	KL47	OCL5	1	1	1	1	1	1	1	1	0	1	1	1	1	1	1	1	1	1	1	1	0	0	0	0	0	0	0	0	0	1	0	0	0	0	0	0	0	0	0	0	0
271	271	233	SAMN14538769	SAMN14538769	A102-KKU	164	KL47	OCL5	1	1	1	1	1	1	1	1	0	1	1	1	1	1	1	1	1	1	1	1	0	0	0	0	0	0	0	0	0	1	0	0	0	0	0	0	0	0	0	0	0
272	272	234	SAMN14538770	SAMN14538770	A175-KKU	215	KL10	OCL5	1	1	1	1	1	1	1	1	1	1	1	1	1	1	1	1	1	1	1	1	0	0	0	0	0	0	0	0	0	0	0	0	0	0	0	0	0	0	0	0	0
273	273	235	SAMN14538771	SAMN14538771	A80-KKU	25	KL139	OCL6	1	1	1	1	1	1	1	1	0	1	1	1	1	1	1	1	1	1	1	1	0	0	0	0	0	0	0	0	0	0	0	0	0	0	0	0	1	0	0	0	0
274	274	236	SAMN14538772	SAMN14538772	A144-KKU	23	KL8	OCL2	1	1	1	1	1	1	1	1	1	1	1	1	1	1	1	1	1	1	1	1	0	0	0	0	0	0	0	0	0	0	0	0	0	0	0	0	0	0	0	0	0
275	275	237	SAMN14538773	SAMN14538773	A167-KKU	16	KL24	OCL2	1	1	1	1	1	1	1	1	0	1	1	1	1	1	1	1	1	1	1	1	0	0	0	0	0	0	0	1	0	0	0	0	0	0	0	0	0	0	0	0	0
276	276	238	SAMN14544692	SAMN14544692	C051	2	KL6	OCL1	1	1	1	1	1	1	1	1	1	1	1	1	1	1	1	1	0	1	1	1	0	0	0	0	0	0	0	0	0	0	0	0	0	0	0	0	0	0	0	0	0
277	277	239	SAMN14544693	SAMN14544693	C248	2	KL3	OCL1	1	1	1	1	1	1	1	1	1	1	1	1	1	1	1	1	1	1	1	1	0	0	0	0	0	0	0	0	0	0	0	0	0	0	0	0	0	0	0	0	0
278	278	240	SAMN14657199	SAMN14657199	AB329	98	KL49	OCL1	1	1	1	1	1	1	1	1	1	1	1	1	1	1	1	1	1	1	1	1	0	0	0	0	0	0	0	0	0	0	0	0	0	0	0	0	0	0	0	0	0
279	279	241	SAMN14657200	SAMN14657200	AB140	2	KL49	OCL1	1	1	1	1	1	1	1	1	1	1	1	1	1	1	1	1	1	1	1	1	0	0	0	0	0	0	0	0	0	0	0	0	0	0	0	0	0	0	0	0	0
280	280	242	SAMN14657201	SAMN14657201	AB089	2	KL6	OCL1	1	1	1	1	1	1	1	1	1	1	1	1	1	1	1	1	1	1	1	1	0	0	0	0	0	0	0	0	0	0	0	0	0	0	0	0	0	0	0	0	0
281	281	243	SAMN14657202	SAMN14657202	AB135	2	KL3	OCL1	1	1	1	1	1	1	1	1	1	1	1	1	1	1	1	1	1	1	1	1	0	0	0	0	0	0	0	0	0	0	0	0	0	0	0	0	0	0	0	0	0
282	282	244	SAMN14657203	SAMN14657203	AB229	2	KL3	OCL1	1	1	1	1	1	1	1	1	1	1	1	1	1	1	1	1	1	1	1	1	0	0	0	0	0	0	0	0	0	0	0	0	0	0	0	0	0	0	0	0	0
283	283	245	SAMN14657204	SAMN14657204	AB053	129	KL52	OCL3	1	1	1	1	1	1	1	1	1	1	1	1	1	1	1	1	1	1	1	1	0	0	0	0	0	0	0	0	0	0	0	0	0	0	0	0	0	0	0	0	0
284	284	246	SAMN14669787	SAMN14669787	AB1162	2	KL6	OCL1	1	1	1	1	1	1	1	1	1	1	1	1	1	1	1	1	1	1	1	1	0	0	1	0	0	0	0	0	0	0	0	0	0	0	0	0	0	0	0	0	0
285	285	247	SAMN14669788	SAMN14669788	AB1165	25	KL95	OCL14	1	1	1	1	1	1	1	1	0	1	1	1	1	1	1	1	1	1	1	1	0	0	0	0	0	0	0	0	0	0	0	0	0	0	0	0	1	0	0	0	0
286	286	248	SAMN14669886	SAMN14669886	AB1392	2	KL2	OCL1	1	1	1	1	1	1	1	1	1	1	1	1	1	1	1	1	0	1	1	1	0	0	0	0	0	0	0	0	0	0	0	0	0	0	0	0	0	0	0	0	0
287	287	249	SAMN14669889	SAMN14669889	AB1396	2	KL2	OCL1	1	1	1	1	1	1	1	1	1	1	1	1	1	1	1	1	1	1	1	1	0	0	0	0	0	0	0	0	0	0	0	0	0	0	0	0	0	0	0	0	0
288	288	250	SAMN14669895	SAMN14669895	AB1406	2	KL49	OCL1	1	1	1	1	1	1	1	1	1	1	1	1	1	1	1	1	1	1	1	1	0	0	0	0	0	0	0	0	0	0	0	0	0	0	0	0	0	0	0	0	0
289	289	251	SAMN14669907	SAMN14669907	AB1441	2	KL6	OCL1	1	1	1	1	1	1	1	1	1	1	1	1	1	1	1	1	1	1	1	1	0	0	0	0	0	0	0	0	0	0	0	0	0	0	0	0	0	0	0	0	0
290	290	252	SAMN14669913	SAMN14669913	AB1463	2	KL3	OCL1	1	1	1	1	1	1	1	1	1	1	1	1	1	1	1	1	1	1	1	1	0	0	0	0	0	0	0	0	0	0	0	0	0	0	0	0	0	0	0	0	0
291	291	253	SAMN15312465	SAMN15312465	F27	2	KL6	OCL1	1	0	1	1	1	1	1	1	1	1	1	1	1	1	1	1	1	1	1	1	0	0	0	0	0	0	0	0	0	0	0	0	0	0	0	0	0	0	0	0	0
292	292	254	SAMN15596636	SAMN15596636	A217	16	KL24	OCL7	1	1	1	1	1	1	1	1	0	1	1	1	1	1	1	1	1	1	1	1	0	0	0	0	0	0	0	1	0	0	0	0	0	0	0	0	0	0	0	0	0
293	293	255	SAMN15596637	SAMN15596637	A423	1479	KL47	OCL5	1	1	1	1	1	1	1	1	0	1	1	1	1	1	1	1	1	1	1	1	0	0	0	0	0	0	0	0	0	1	0	0	0	0	0	0	0	0	0	0	0
294	294	256	SAMN15596638	SAMN15596638	A466	2	KL3	OCL1	1	1	1	1	1	1	1	1	1	1	1	1	1	1	1	1	1	1	1	1	0	0	0	0	0	0	0	0	0	0	0	0	0	0	0	0	0	0	0	0	0
295	295	257	SAMN15596639	SAMN15596639	A522	16	KL24	OCL7	1	1	1	1	1	1	1	1	0	1	1	1	1	1	1	1	1	1	1	1	0	0	0	0	0	0	0	1	0	0	0	0	0	0	0	0	0	0	0	0	0
296	296	258	SAMN17319840	SAMN17319840	NI65	490	KL97	OCL4	1	1	1	1	1	1	0	0	0	1	1	1	1	1	1	1	1	0	0	1	0	0	0	0	0	0	0	0	0	0	0	0	0	0	0	0	0	0	0	0	0
297	297	259	SAMN17777228	SAMN17777228	Colony258	2207	KL19	OCL3	1	1	1	1	1	1	0	0	0	1	1	1	1	1	1	1	1	0	0	1	0	0	0	0	0	0	0	0	0	0	0	0	0	0	0	0	0	0	0	0	0
298	298	260	SAMN17777229	SAMN17777229	Colony151	1435	KL152	OCL18	1	1	1	1	1	1	0	1	1	1	1	1	1	1	1	1	1	0	0	1	0	0	0	0	0	0	0	0	0	0	0	0	0	0	0	0	0	0	0	0	0
299	299	261	SAMN17777230	SAMN17777230	Colony319	2563	KL152	OCL1	1	1	1	1	1	1	1	1	0	1	1	0	1	1	1	1	1	1	1	1	0	0	0	0	0	0	1	0	0	0	0	0	0	0	0	0	0	0	0	0	0
300	300	262	SAMN17777231	SAMN17777231	Colony271	2119	KL184	OCL1	1	1	1	1	1	1	1	1	0	1	1	1	1	1	1	1	1	1	1	1	0	0	0	0	0	0	0	0	0	0	0	0	0	0	0	0	0	1	0	0	0
301	301	263	SAMN19593355	SAMN19593355	1	2	KL22	OCL3	1	1	1	1	1	1	1	1	1	1	1	1	1	1	1	1	1	1	1	1	0	0	0	0	0	0	0	0	0	0	0	0	0	0	0	0	0	0	0	0	0
302	302	264	SAMN19593356	SAMN19593356	2	823	KL6	OCL1	1	1	1	1	1	1	1	1	1	1	1	1	1	1	1	1	1	1	1	1	0	0	0	0	0	0	0	0	0	0	0	0	0	0	0	0	0	0	0	0	0
303	303	265	SAMN19593359	SAMN19593359	5	2	KL6	OCL1	1	1	1	1	1	1	1	1	1	1	1	1	1	1	1	1	1	1	1	1	0	0	0	0	0	0	0	0	0	0	0	0	0	0	0	0	0	0	0	0	0
304	304	266	SAMN19771046	SAMN19771046	Aci46	2	KL52	OCL1	1	1	1	1	1	1	1	1	1	1	1	1	1	1	1	1	1	1	1	1	0	0	0	0	0	0	0	0	0	0	0	0	0	0	0	0	0	0	0	0	0
305	305	267	SAMN20599216	SAMN20599216	PA025	164	KL26	OCL5	1	1	1	1	1	1	1	1	0	1	1	1	1	1	1	1	1	1	1	1	0	0	0	0	0	0	0	0	0	0	0	0	0	0	0	0	0	0	0	0	0
306	306	268	SAMN20599217	SAMN20599217	PA029	374	KL49	OCL2	1	1	1	1	1	1	1	1	0	1	1	1	1	1	1	1	1	1	1	1	0	0	0	0	0	0	0	0	0	0	0	0	0	0	0	0	0	0	0	0	0
307	307	269	SAMN20599218	SAMN20599218	PA030	2	KL155	OCL1	1	1	1	1	1	1	1	1	1	1	1	1	1	1	1	1	1	1	1	1	0	0	0	0	0	0	0	0	0	0	0	0	0	0	0	0	0	0	0	0	0
308	308	270	SAMN20599219	SAMN20599219	PA032	215	KL10	OCL5	1	1	1	1	1	1	1	1	1	1	1	1	1	1	1	1	1	1	1	1	0	0	0	0	0	0	0	0	0	0	0	0	0	0	0	0	0	0	0	0	0
309	309	271	SAMN20599220	SAMN20599220	PA033	25	KL47	OCL6	1	1	1	1	1	1	1	1	0	1	1	1	1	1	1	1	1	1	1	1	0	0	0	0	0	0	0	0	0	0	0	0	0	0	0	0	1	0	0	0	0
310	310	272	SAMN20599221	SAMN20599221	PA036	2	KL155	OCL1	1	1	1	1	1	1	1	1	1	1	1	1	1	1	1	1	1	1	1	1	0	0	0	0	0	0	0	0	0	0	0	0	0	0	0	0	0	0	0	0	0
311	311	273	SAMN20599222	SAMN20599222	PA037	2	KL155	OCL1	1	1	1	1	1	1	1	1	1	1	1	1	1	1	1	1	1	1	1	1	0	0	0	0	0	0	0	0	0	0	0	0	0	0	0	0	0	0	0	0	0
312	312	274	SAMN20599223	SAMN20599223	PSU043	2136	KL24	OCL2	1	1	1	1	1	1	1	1	0	1	1	1	1	1	1	1	1	1	1	1	0	0	0	0	0	0	0	1	0	0	0	0	0	0	0	0	0	0	0	0	0
313	313	275	SAMN20599224	SAMN20599224	PSU044	2	KL2	OCL1	1	1	1	1	1	1	1	1	1	1	1	1	1	1	1	1	1	1	1	1	0	0	0	0	0	0	0	0	0	0	0	0	0	0	0	0	0	0	0	0	0
314	314	276	SAMN20599225	SAMN20599225	PSU048	164	KL96	OCL5	1	1	1	1	1	1	1	1	0	1	1	1	1	1	1	1	1	1	1	1	0	0	0	0	0	0	0	0	0	0	0	0	0	0	0	0	0	0	0	0	0
315	315	277	SAMN20599226	SAMN20599226	PSU051	16	KL24	OCL2	1	1	1	1	1	1	1	1	0	1	1	1	1	1	1	1	1	1	1	1	0	0	0	0	0	0	0	1	0	0	0	0	0	0	0	0	0	0	0	0	0
316	316	278	SAMN20599227	SAMN20599227	PSU052	16	KL24	OCL2	1	1	1	1	1	1	1	1	0	1	1	1	1	1	1	1	1	1	1	1	0	0	0	0	0	0	0	1	0	0	0	0	0	0	0	0	0	0	0	0	0
317	317	279	SAMN20599228	SAMN20599228	PSU054	164	KL96	OCL5	1	1	1	1	1	1	1	1	0	1	1	1	1	1	1	1	1	1	1	1	0	0	0	0	0	0	0	0	0	0	0	0	0	0	0	0	0	0	0	0	0
318	318	280	SAMN20599229	SAMN20599229	PSU056	126	KL14	OCL6	1	1	1	1	1	1	1	1	0	1	1	1	1	1	1	1	1	1	1	1	0	0	0	0	0	0	0	0	0	0	0	0	0	0	0	0	0	0	0	0	0
319	319	281	SAMN20599230	SAMN20599230	PSU066	2	KL235	OCL1	1	1	1	1	1	1	1	1	1	1	1	1	1	1	1	1	1	1	1	1	0	0	0	0	0	0	0	0	0	0	0	0	0	0	0	0	0	0	0	0	0
320	320	282	SAMN20599231	SAMN20599231	PSU067	2	KL210	OCL1	1	1	1	1	1	1	1	1	1	1	1	1	1	1	1	1	1	1	1	1	0	0	0	0	0	0	0	0	0	0	0	0	0	0	0	0	0	0	0	0	0
321	321	283	SAMN20599232	SAMN20599232	PSU068	113	KL52	OCL3	1	1	0	1	1	1	1	1	0	1	1	1	1	1	1	1	1	1	0	1	0	0	0	0	0	0	0	0	0	0	0	0	0	0	0	0	0	0	0	0	0
322	322	284	SAMN20599233	SAMN20599233	PSU072	2	KL210	OCL1	1	1	1	1	1	1	1	1	1	1	1	1	1	1	1	1	1	1	1	1	0	0	0	0	0	0	0	0	0	0	0	0	0	0	0	0	0	0	0	0	0
323	323	285	SAMN20599234	SAMN20599234	PSU073	113	KL52	OCL3	1	1	0	1	1	1	1	1	0	1	1	1	1	1	1	1	1	1	0	1	0	0	0	0	0	0	0	0	0	0	0	0	0	0	0	0	0	0	0	0	0
324	324	286	SAMN20599235	SAMN20599235	PSU075	2	KL3	OCL1	1	1	1	1	1	1	1	1	1	1	1	1	1	1	1	1	1	1	1	1	0	0	0	0	0	0	0	0	0	0	0	0	0	0	0	0	0	0	0	0	0
325	325	287	SAMN20599236	SAMN20599236	PSU078	215	KL10	OCL5	1	1	1	1	1	1	1	1	1	1	1	1	1	1	1	1	1	1	1	1	0	0	0	0	0	0	0	0	0	0	0	0	0	0	0	0	0	0	0	0	0
326	326	288	SAMN20599237	SAMN20599237	PSU079	2	KL14	OCL1	0	1	1	1	1	1	1	1	1	1	1	1	1	1	1	1	1	1	1	1	0	0	0	0	0	0	0	0	0	0	0	0	0	0	0	0	0	0	0	0	0
327	327	289	SAMN20599238	SAMN20599238	PSU080	164	KL26	OCL5	1	1	1	1	1	1	1	1	0	1	1	1	1	1	1	1	1	1	1	1	0	0	0	0	0	0	0	0	0	0	0	0	0	0	0	0	0	0	0	0	0
328	328	290	SAMN20599239	SAMN20599239	PSU081	164	KL47	OCL5	1	1	1	1	1	1	1	1	0	1	1	1	1	1	1	1	1	1	1	1	0	0	0	0	0	0	0	0	0	0	0	0	0	0	0	0	0	0	0	0	0
329	329	291	SAMN20599240	SAMN20599240	PSU082	2	KL2	OCL1	0	1	1	1	1	1	1	1	1	1	1	1	1	1	1	1	1	1	1	1	0	0	0	0	0	0	0	0	0	0	0	0	0	0	0	0	0	0	0	0	0
330	330	292	SAMN20599241	SAMN20599241	PSU083	164	KL96	OCL5	1	1	1	1	1	1	1	1	0	1	1	1	1	1	1	1	1	1	1	1	0	0	0	0	0	0	0	0	0	0	0	0	0	0	0	0	0	0	0	0	0
331	331	293	SAMN20599242	SAMN20599242	PSU084	2	KL210	OCL1	0	1	1	1	1	1	1	1	1	1	1	1	1	1	1	1	1	1	1	1	0	0	0	0	0	0	0	0	0	0	0	0	0	0	0	0	0	0	0	0	0
332	332	294	SAMN20599243	SAMN20599243	PSU087	374	KL49	OCL2	1	1	1	1	1	1	1	1	0	1	1	1	1	1	1	1	1	1	1	1	0	0	0	0	0	0	0	0	0	0	0	0	0	0	0	0	0	0	0	0	0
333	333	295	SAMN20599244	SAMN20599244	PSU088	164	KL96	OCL5	1	1	1	1	1	1	1	1	0	1	1	1	1	1	1	1	1	1	1	1	0	0	0	0	0	0	0	0	0	0	0	0	0	0	0	0	0	0	0	0	0
334	334	296	SAMN20599245	SAMN20599245	PSU089	164	KL96	OCL5	1	1	1	1	1	1	1	1	0	1	1	1	1	1	1	1	1	1	1	1	0	0	0	0	0	0	0	0	0	0	0	0	0	0	0	0	0	0	0	0	0
335	335	297	SAMN20599246	SAMN20599246	PSU091	164	KL47	OCL5	1	1	1	1	1	1	1	1	0	1	1	1	1	1	1	1	1	1	1	1	0	0	0	0	0	0	0	0	0	0	0	0	0	0	0	0	0	0	0	0	0
336	336	298	SAMN20599247	SAMN20599247	PSU092	2	KL235	OCL1	1	1	1	1	1	1	1	1	1	1	1	1	1	1	1	1	1	1	1	1	0	0	0	0	0	0	0	0	0	0	0	0	0	0	0	0	0	0	0	0	0
337	337	299	SAMN20599248	SAMN20599248	PSU099	16	KL24	OCL7	1	1	1	1	1	1	1	1	0	1	1	1	1	1	1	1	1	1	1	1	0	0	0	0	0	0	0	1	0	0	0	0	0	0	0	0	0	0	0	0	0
338	338	300	SAMN20599249	SAMN20599249	PSU100	164	KL26	OCL5	1	1	1	1	1	1	1	1	0	1	1	1	1	1	1	1	1	1	1	1	0	0	0	0	0	0	0	0	0	0	0	0	0	0	0	0	0	0	0	0	0
339	339	301	SAMN20599250	SAMN20599250	PSU102	2	KL2	OCL1	0	1	1	1	1	1	1	1	1	1	1	1	1	1	1	1	1	1	1	1	0	0	0	0	0	0	0	0	0	0	0	0	0	0	0	0	0	0	0	0	0
340	340	302	SAMN20599251	SAMN20599251	PSU103	2	KL3	OCL1	1	1	1	1	1	1	1	1	1	1	1	1	1	1	1	1	1	1	1	1	0	0	0	0	0	0	0	0	0	0	0	0	0	0	0	0	0	0	0	0	0
341	341	303	SAMN20599252	SAMN20599252	PSU104	740	KL166	OCL3	1	1	1	1	1	1	1	1	0	1	1	1	1	1	1	1	1	1	1	1	0	0	0	0	0	0	0	0	0	0	0	0	0	0	0	0	0	0	0	0	0
342	342	304	SAMN20599253	SAMN20599253	PSU105	2	KL2	OCL1	1	1	1	1	1	1	1	1	1	1	1	1	1	1	1	1	1	1	1	1	0	0	0	0	0	0	0	0	0	0	0	0	0	0	0	0	0	0	0	0	0
343	343	305	SAMN20599254	SAMN20599254	PSU107	215	KL10	OCL5	1	1	1	1	1	1	1	1	1	1	1	1	1	1	1	1	1	1	1	1	0	0	0	0	0	0	0	0	0	0	0	0	0	0	0	0	0	0	0	0	0
344	344	306	SAMN20599255	SAMN20599255	PSU108	25	KL14	OCL6	1	1	1	1	1	1	1	1	0	1	1	1	1	1	1	1	1	1	1	1	0	0	0	0	0	0	0	0	0	0	0	0	0	0	0	0	1	0	0	0	0
345	345	307	SAMN20599256	SAMN20599256	PSU109	2	KL210	OCL1	1	1	1	1	1	1	1	1	1	1	1	1	1	1	1	1	1	1	1	1	0	0	0	0	0	0	0	0	0	0	0	0	0	0	0	0	0	0	0	0	0
346	346	308	SAMN20599257	SAMN20599257	PSU110	215	KL10	OCL5	1	1	1	1	1	1	1	1	1	1	1	1	1	1	1	1	1	1	1	1	0	0	0	0	0	0	0	0	0	0	0	0	0	0	0	0	0	0	0	0	0
347	347	309	SAMN20599258	SAMN20599258	PSU111	2	KL2	OCL1	0	1	1	1	1	1	1	1	1	1	1	1	1	1	1	1	1	1	1	1	0	0	0	0	0	0	0	0	0	0	0	0	0	0	0	0	0	0	0	0	0
348	348	310	SAMN20599259	SAMN20599259	PSU114	2135	KL49	OCL2	1	1	1	1	1	1	1	1	0	1	1	1	1	1	1	1	1	1	1	1	0	0	0	0	0	0	0	0	0	0	0	0	0	0	0	0	0	0	0	0	0
349	349	311	SAMN20599260	SAMN20599260	PSU116	16	KL24	OCL2	1	1	1	1	1	1	1	1	0	1	1	1	1	1	1	1	1	1	1	1	0	0	0	0	0	0	0	1	0	0	0	0	0	0	0	0	0	0	0	0	0
350	350	312	SAMN20599261	SAMN20599261	PSU119	2	KL2	OCL1	0	1	1	1	1	1	1	1	1	1	1	1	1	1	1	1	1	1	1	1	0	0	0	0	0	0	0	0	0	0	0	0	0	0	0	0	0	0	0	0	0
351	351	313	SAMN20599262	SAMN20599262	PSU120	2	KL2	OCL1	1	1	1	1	1	1	1	1	1	1	1	1	1	1	1	1	1	1	1	1	0	0	0	0	0	0	0	0	0	0	0	0	0	0	0	0	0	0	0	0	0
352	352	314	SAMN20599263	SAMN20599263	PSU121	2	KL3	OCL1	1	1	1	1	1	1	1	1	1	1	1	1	1	1	1	1	1	1	1	1	0	0	0	0	0	0	0	0	0	0	0	0	0	0	0	0	0	0	0	0	0
353	353	315	SAMN20599264	SAMN20599264	PSU122	1479	KL47	OCL5	1	1	1	1	1	1	1	1	0	1	1	1	1	1	1	1	1	1	1	1	0	0	0	0	0	0	0	0	0	0	0	0	0	0	0	0	0	0	0	0	0
354	354	316	SAMN20599265	SAMN20599265	PSU125	374	KL49	OCL2	1	1	1	1	1	1	1	1	0	1	1	1	1	1	1	1	1	1	1	1	0	0	0	0	0	0	0	0	0	0	0	0	0	0	0	0	0	0	0	0	0
355	355	317	SAMN20599266	SAMN20599266	PSU127	215	KL10	OCL5	1	1	1	1	1	1	1	1	1	1	1	1	1	1	1	1	1	1	1	1	0	0	0	0	0	0	0	0	0	0	0	0	0	0	0	0	0	0	0	0	0
356	356	318	SAMN20599267	SAMN20599267	PSU128	129	KL178	OCL3	1	1	1	1	1	1	0	0	0	1	1	1	1	1	1	1	1	0	0	1	0	0	0	0	0	0	0	0	0	0	0	0	0	0	0	0	0	0	0	0	0
357	357	319	SAMN20599268	SAMN20599268	PSU129	16	KL24	OCL7	1	1	1	1	1	1	1	1	0	1	1	1	1	1	1	1	1	1	1	1	0	0	0	0	0	0	0	1	0	0	0	0	0	0	0	0	0	0	0	0	0
358	358	320	SAMN20599269	SAMN20599269	PSU130	215	KL10	OCL5	1	1	1	1	1	1	1	1	1	1	1	1	1	1	1	1	1	1	1	1	0	0	0	0	0	0	0	0	0	0	0	0	0	0	0	0	0	0	0	0	0
359	359	321	SAMN20599270	SAMN20599270	PSU131	164	KL96	OCL5	1	1	1	1	1	1	1	1	0	1	1	1	1	1	1	1	1	1	1	1	0	0	0	0	0	0	0	0	0	0	0	0	0	0	0	0	0	0	0	0	0
360	360	322	SAMN20599271	SAMN20599271	PSU133	1479	KL47	OCL5	1	1	1	1	1	1	1	1	0	1	1	1	1	1	1	1	1	1	1	1	0	0	0	0	0	0	0	0	0	0	0	0	0	0	0	0	0	0	0	0	0
361	361	323	SAMN20599272	SAMN20599272	PSU137	374	KL49	OCL2	1	1	1	1	1	1	1	1	0	1	1	1	1	1	1	1	1	1	1	1	0	0	0	0	0	0	0	0	0	0	0	0	0	0	0	0	0	0	0	0	0
362	362	324	SAMN20599273	SAMN20599273	PSU139	374	KL49	OCL2	1	1	1	1	1	1	1	1	0	1	1	1	1	1	1	1	1	1	1	1	0	0	0	0	0	0	0	0	0	0	0	0	0	0	0	0	0	0	0	0	0
363	363	325	SAMN20599274	SAMN20599274	PSU141	215	KL10	OCL5	1	1	1	1	1	1	1	1	1	1	1	1	1	1	1	1	1	1	1	1	0	0	0	0	0	0	0	0	0	0	0	0	0	0	0	0	0	0	0	0	0
364	364	326	SAMN20599275	SAMN20599275	PSU142	1479	KL47	OCL5	1	1	1	1	1	1	1	1	0	1	1	1	1	1	1	1	1	1	1	1	0	0	0	0	0	0	0	0	0	0	0	0	0	0	0	0	0	0	0	0	0
365	365	327	SAMN20599276	SAMN20599276	PSU143	2	KL3	OCL1	1	1	1	1	1	1	1	1	1	1	1	1	1	1	1	1	1	1	1	1	0	0	0	0	0	0	0	0	0	0	0	0	0	0	0	0	0	0	0	0	0
366	366	328	SAMN20599277	SAMN20599277	PT003	113	KL52	OCL3	1	1	0	1	1	1	1	1	0	1	1	1	1	1	1	1	1	1	0	1	0	0	0	0	0	0	0	0	0	0	0	0	0	0	0	0	0	0	0	0	0
367	367	329	SAMN20599278	SAMN20599278	PT004	25	KL14	OCL6	1	1	1	1	1	1	1	1	0	1	1	1	1	1	1	1	1	1	1	1	0	0	0	0	0	0	0	0	0	0	0	0	0	0	0	0	1	0	0	0	0
368	368	330	SAMN20599279	SAMN20599279	PT005	1479	KL47	OCL5	1	1	1	1	1	1	1	1	0	1	1	1	1	1	1	1	1	1	1	1	0	0	0	0	0	0	0	0	0	0	0	0	0	0	0	0	0	0	0	0	0
369	369	331	SAMN20599280	SAMN20599280	PT006	374	KL49	OCL2	1	1	1	1	1	1	1	1	0	1	1	1	1	1	1	1	1	1	1	1	0	0	0	0	0	0	0	0	0	0	0	0	0	0	0	0	0	0	0	0	0
370	370	332	SAMN20599281	SAMN20599281	PT007	1	KL4	OCL3	1	1	1	1	1	1	1	1	1	1	1	1	1	1	1	1	1	1	1	1	1	0	0	0	0	0	0	0	0	0	0	0	0	0	0	0	0	0	0	0	0
371	371	333	SAMN20599282	SAMN20599282	PT008	2	KL210	OCL1	1	1	1	1	1	1	1	1	1	1	1	1	1	1	1	1	1	1	1	1	0	0	0	0	0	0	0	0	0	0	0	0	0	0	0	0	0	0	0	0	0
372	372	334	SAMN20599283	SAMN20599283	PT009	164	KL47	OCL5	1	1	1	1	1	1	1	1	0	1	1	1	1	1	1	1	1	1	1	1	0	0	0	0	0	0	0	0	0	0	0	0	0	0	0	0	0	0	0	0	0
373	373	335	SAMN20599284	SAMN20599284	PT011	374	KL49	OCL2	1	1	1	1	1	1	1	1	0	1	1	1	1	1	1	1	1	1	1	1	0	0	0	0	0	0	0	0	0	0	0	0	0	0	0	0	0	0	0	0	0
374	374	336	SAMN20599285	SAMN20599285	PT012	1479	KL47	OCL5	1	1	1	1	1	1	1	1	0	1	1	1	1	1	1	1	1	1	1	1	0	0	0	0	0	0	0	0	0	0	0	0	0	0	0	0	0	0	0	0	0
375	375	337	SAMN20599286	SAMN20599286	PT018	374	KL49	OCL2	1	1	1	1	1	1	1	1	0	1	1	1	1	1	1	1	1	1	1	1	0	0	0	0	0	0	0	0	0	0	0	0	0	0	0	0	0	0	0	0	0
376	376	338	SAMN20599287	SAMN20599287	PT020	215	KL10	OCL5	1	1	1	1	1	1	1	1	1	1	1	1	1	1	1	1	1	1	1	1	0	0	0	0	0	0	0	0	0	0	0	0	0	0	0	0	0	0	0	0	0
377	377	339	SAMN20599288	SAMN20599288	PT022	164	KL47	OCL5	1	1	1	1	1	1	1	1	0	1	1	1	1	1	1	1	1	1	1	1	0	0	0	0	0	0	0	0	0	0	0	0	0	0	0	0	0	0	0	0	0
378	378	340	SAMN20599289	SAMN20599289	PT023	16	KL24	OCL2	1	1	1	1	1	1	1	1	0	1	1	1	1	1	1	1	1	1	1	1	0	0	0	0	0	0	0	1	0	0	0	0	0	0	0	0	0	0	0	0	0
379	379	341	SAMN20599290	SAMN20599290	PT027	2	KL210	OCL1	1	1	1	1	1	1	1	1	1	1	1	1	1	1	1	1	1	1	1	1	0	0	0	0	0	0	0	0	0	0	0	0	0	0	0	0	0	0	0	0	0
380	380	342	SAMN20599291	SAMN20599291	PT028	374	KL49	OCL2	1	1	1	1	1	1	1	1	0	1	1	1	1	1	1	1	1	1	1	1	0	0	0	0	0	0	0	0	0	0	0	0	0	0	0	0	0	0	0	0	0
381	381	343	SAMN20599292	SAMN20599292	PT030	374	KL49	OCL2	1	1	1	1	1	1	1	1	0	1	1	1	1	1	1	1	1	1	1	1	0	0	0	0	0	0	0	0	0	0	0	0	0	0	0	0	0	0	0	0	0
382	382	344	SAMN20599293	SAMN20599293	PT031	2	KL52	OCL1	1	1	1	1	1	1	1	1	1	1	1	1	1	1	1	1	1	1	1	1	0	0	0	0	0	0	0	0	0	0	0	0	0	0	0	0	0	0	0	0	0
383	383	345	SAMN20599294	SAMN20599294	PT034	374	KL49	OCL2	1	1	1	1	1	1	1	1	0	1	1	1	1	1	1	1	1	1	1	1	0	0	0	0	0	0	0	0	0	0	0	0	0	0	0	0	0	0	0	0	0
384	384	346	SAMN20599295	SAMN20599295	PT035	374	KL49	OCL2	1	1	1	1	1	1	1	1	0	1	1	1	1	1	1	1	1	1	1	1	0	0	0	0	0	0	0	0	0	0	0	0	0	0	0	0	0	0	0	0	0
385	385	347	SAMN20599296	SAMN20599296	PT036	2	KL210	OCL1	1	1	1	1	1	1	1	1	1	1	1	1	1	1	1	1	1	1	1	1	0	0	0	0	0	0	0	0	0	0	0	0	0	0	0	0	0	0	0	0	0
386	386	348	SAMN20599297	SAMN20599297	PT037	2	KL210	OCL1	1	1	1	1	1	1	1	1	1	1	1	1	1	1	1	1	1	1	1	1	0	0	0	0	0	0	0	0	0	0	0	0	0	0	0	0	0	0	0	0	0
387	387	349	SAMN20599298	SAMN20599298	PT038	267	KL9	OCL2	1	1	1	1	1	1	1	1	0	1	1	1	1	1	1	1	1	1	1	1	0	0	0	0	0	0	0	0	0	0	0	0	0	0	0	0	0	0	0	0	0
388	388	350	SAMN20599299	SAMN20599299	PT039	164	KL26	OCL5	1	1	1	1	1	1	1	1	0	1	1	1	1	1	1	1	1	1	1	1	0	0	0	0	0	0	0	0	0	0	0	0	0	0	0	0	0	0	0	0	0
389	389	351	SAMN20599300	SAMN20599300	PT040	374	KL49	OCL2	1	1	1	1	1	1	1	1	0	1	1	1	1	1	1	1	1	1	1	1	0	0	0	0	0	0	0	0	0	0	0	0	0	0	0	0	0	0	0	0	0
390	390	352	SAMN20599301	SAMN20599301	PT041	1117	KL125	OCL15	1	1	1	1	1	1	1	1	0	1	1	1	1	1	1	1	1	1	1	1	0	0	0	0	0	0	0	0	0	0	0	0	0	0	0	0	0	0	0	0	0
391	391	353	SAMN20599302	SAMN20599302	PT043	2	KL210	OCL1	1	1	1	1	1	1	1	1	1	1	1	1	1	1	1	1	1	1	1	1	0	0	0	0	0	0	0	0	0	0	0	0	0	0	0	0	0	0	0	0	0
392	392	354	SAMN20599303	SAMN20599303	PT044	2	KL210	OCL1	1	1	1	1	1	1	1	1	1	1	1	1	1	1	1	1	1	1	1	1	0	0	0	0	0	0	0	0	0	0	0	0	0	0	0	0	0	0	0	0	0
393	393	355	SAMN20599304	SAMN20599304	PT046	25	KL139	OCL6	1	1	1	1	1	1	1	1	0	1	1	1	1	1	1	1	0	1	1	1	0	0	0	0	0	0	0	0	0	0	0	0	0	0	0	0	1	0	0	0	0
394	394	356	SAMN20599305	SAMN20599305	PT047	16	KL24	OCL7	1	1	1	1	1	1	1	1	0	1	1	1	1	1	1	1	1	1	1	1	0	0	0	0	0	0	0	1	0	0	0	0	0	0	0	0	0	0	0	0	0
395	395	357	SAMN20599306	SAMN20599306	PT049	2	KL52	OCL1	1	1	1	1	1	1	1	1	1	1	1	1	1	1	1	1	1	1	1	1	0	0	0	0	0	0	0	0	0	0	0	0	0	0	0	0	0	0	0	0	0
396	396	358	SAMN20599307	SAMN20599307	PT050	2	KL210	OCL1	1	1	1	1	1	1	1	1	1	1	1	1	1	1	1	1	1	1	1	1	0	0	0	0	0	0	0	0	0	0	0	0	0	0	0	0	0	0	0	0	0
397	397	359	SAMN20599308	SAMN20599308	PT052	374	KL49	OCL2	1	1	1	1	1	1	1	1	0	1	1	1	1	1	1	1	1	1	1	1	0	0	0	0	0	0	0	0	0	0	0	0	0	0	0	0	0	0	0	0	0
398	398	360	SAMN20599309	SAMN20599309	PT054	2	KL210	OCL1	1	1	1	1	1	1	1	1	1	1	1	1	1	1	1	1	1	1	1	1	0	0	0	0	0	0	0	0	0	0	0	0	0	0	0	0	0	0	0	0	0
399	399	361	SAMN20599310	SAMN20599310	PT058	2	KL210	OCL1	1	1	1	1	1	1	1	1	1	1	1	1	1	1	1	1	1	1	1	1	0	0	0	0	0	0	0	0	0	0	0	0	0	0	0	0	0	0	0	0	0
400	400	362	SAMN20599311	SAMN20599311	PT060	2	KL210	OCL1	1	1	1	1	1	1	1	1	1	1	1	1	1	1	1	1	1	1	1	1	0	0	0	0	0	0	0	0	0	0	0	0	0	0	0	0	0	0	0	0	0
401	401	363	SAMN20599312	SAMN20599312	PT061	113	KL52	OCL3	1	1	0	1	1	1	1	1	0	1	1	1	1	1	1	1	1	1	0	1	0	0	0	0	0	0	0	0	0	0	0	0	0	0	0	0	0	0	0	0	0
402	402	364	SAMN20599313	SAMN20599313	PT062	374	KL49	OCL2	1	1	1	1	1	1	1	1	0	1	1	1	1	1	1	1	1	1	1	1	0	0	0	0	0	0	0	0	0	0	0	0	0	0	0	0	0	0	0	0	0
403	403	365	SAMN20599314	SAMN20599314	PT063	215	KL10	OCL5	1	1	1	1	1	1	1	1	1	1	1	1	1	1	1	1	1	1	1	1	0	0	0	0	0	0	0	0	0	0	0	0	0	0	0	0	0	0	0	0	0
404	404	366	SAMN20599315	SAMN20599315	PT064	374	KL49	OCL2	1	1	1	1	1	1	1	1	0	1	1	1	1	1	1	1	1	1	1	1	0	0	0	0	0	0	0	0	0	0	0	0	0	0	0	0	0	0	0	0	0
405	405	367	SAMN20599316	SAMN20599316	PT069	129	KL178	OCL3	1	1	1	1	1	1	1	1	1	1	1	1	1	1	1	1	1	1	1	1	0	0	0	0	0	0	0	0	0	0	0	0	0	0	0	0	0	0	0	0	0
406	406	368	SAMN20599317	SAMN20599317	PT071	374	KL49	OCL2	1	1	1	1	1	1	1	1	0	1	1	1	1	1	1	1	1	1	1	1	0	0	0	0	0	0	0	0	0	0	0	0	0	0	0	0	0	0	0	0	0
407	407	369	SAMN20599318	SAMN20599318	PT073	374	KL49	OCL2	1	1	1	1	1	1	1	1	0	1	1	1	1	1	1	1	1	1	1	1	0	0	0	0	0	0	0	0	0	0	0	0	0	0	0	0	0	0	0	0	0
408	408	370	SAMN20599319	SAMN20599319	PT074	2	KL210	OCL1	1	1	1	1	1	1	1	1	1	1	1	1	1	1	1	1	1	1	1	1	0	0	0	0	0	0	0	0	0	0	0	0	0	0	0	0	0	0	0	0	0
409	409	371	SAMN20599320	SAMN20599320	PT078	2	KL2	OCL1	1	1	1	1	1	1	1	1	1	1	1	1	1	1	1	1	1	1	1	1	0	0	0	0	0	0	0	0	0	0	0	0	0	0	0	0	0	0	0	0	0
410	410	372	SAMN20599321	SAMN20599321	PT080	2	KL210	OCL1	1	1	1	1	1	1	1	1	1	1	1	1	1	1	1	1	1	1	1	1	0	0	0	0	0	0	0	0	0	0	0	0	0	0	0	0	0	0	0	0	0
411	411	373	SAMN20599322	SAMN20599322	SK001	1479	KL47	OCL5	1	1	1	1	1	1	1	1	0	1	1	1	1	1	1	1	1	0	0	1	0	0	0	0	0	0	0	0	0	0	0	0	0	0	0	0	0	0	0	0	0
412	412	374	SAMN20599323	SAMN20599323	SK002	2	KL2	OCL1	1	1	1	1	1	1	1	1	1	1	1	1	1	1	1	1	1	1	1	1	0	0	0	0	0	0	0	0	0	0	0	0	0	0	0	0	0	0	0	0	0
413	413	375	SAMN20599324	SAMN20599324	SK005	2	KL125	OCL1	1	1	1	1	1	1	1	1	1	1	1	1	1	1	1	1	1	1	1	1	0	0	0	0	0	0	0	0	0	0	0	0	0	0	0	0	0	0	0	0	0
414	414	376	SAMN20599325	SAMN20599325	SK009	2	KL6	OCL1	1	1	1	1	1	1	1	1	1	1	1	1	1	1	1	1	1	1	1	1	0	0	0	0	0	0	0	0	0	0	0	0	0	0	0	0	0	0	0	0	0
415	415	377	SAMN20599326	SAMN20599326	SK011	2	KL2	OCL1	1	1	1	1	1	1	1	1	1	1	1	1	1	1	1	1	1	1	1	1	0	0	0	0	0	0	0	0	0	0	0	0	0	0	0	0	0	0	0	0	0
416	416	378	SAMN20599327	SAMN20599327	SK014	164	KL96	OCL5	1	1	1	1	1	1	1	1	0	1	1	1	1	1	1	1	1	1	1	1	0	0	0	0	0	0	0	0	0	0	0	0	0	0	0	0	0	0	0	0	0
417	417	379	SAMN20599328	SAMN20599328	SK015	2	KL235	OCL1	1	1	1	1	1	1	1	1	1	1	1	1	1	1	1	1	1	1	1	1	0	0	0	0	0	0	0	0	0	0	0	0	0	0	0	0	0	0	0	0	0
418	418	380	SAMN20599329	SAMN20599329	SK016	16	KL24	OCL2	1	1	1	1	1	1	1	1	0	1	1	1	1	1	1	1	1	1	1	1	0	0	0	0	0	0	0	1	0	0	0	0	0	0	0	0	0	0	0	0	0
419	419	381	SAMN20599330	SAMN20599330	SK022	164	KL26	OCL5	1	1	1	1	1	1	1	1	0	1	1	1	1	1	1	1	1	1	1	1	0	0	0	0	0	0	0	0	0	0	0	0	0	0	0	0	0	0	0	0	0
420	420	382	SAMN20599331	SAMN20599331	SK025	2	KL6	OCL1	1	1	1	1	1	1	1	1	1	1	1	1	1	1	1	1	1	1	1	1	0	0	0	0	0	0	0	0	0	0	0	0	0	0	0	0	0	0	0	0	0
421	421	383	SAMN20599332	SAMN20599332	SK028	2	KL210	OCL1	1	1	1	1	1	1	1	1	1	1	1	1	1	1	1	1	1	1	1	1	0	0	0	0	0	0	0	0	0	0	0	0	0	0	0	0	0	0	0	0	0
422	422	384	SAMN20599333	SAMN20599333	SK031	164	KL96	OCL5	1	1	1	1	1	1	1	1	0	1	1	1	1	1	1	1	1	1	1	1	0	0	0	0	0	0	0	0	0	0	0	0	0	0	0	0	0	0	0	0	0
423	423	385	SAMN20599334	SAMN20599334	SK032	2	KL3	OCL1	1	1	1	1	1	1	1	1	1	1	1	1	1	1	1	1	1	1	1	1	0	0	0	0	0	0	0	0	0	0	0	0	0	0	0	0	0	0	0	0	0
424	424	386	SAMN20599335	SAMN20599335	SK033	164	KL96	OCL5	1	1	1	1	1	1	1	1	0	1	1	1	1	1	1	1	1	1	1	1	0	0	0	0	0	0	0	0	0	0	0	0	0	0	0	0	0	0	0	0	0
425	425	387	SAMN20599336	SAMN20599336	SK034	2	KL210	OCL1	1	1	1	1	1	1	1	1	1	1	1	1	1	1	1	1	1	1	1	1	0	0	0	0	0	0	0	0	0	0	0	0	0	0	0	0	0	0	0	0	0
426	426	388	SAMN20599337	SAMN20599337	SK035	164	KL96	OCL5	1	1	1	1	1	1	1	1	0	1	1	1	1	1	1	1	1	1	1	1	0	0	0	0	0	0	0	0	0	0	0	0	0	0	0	0	0	0	0	0	0
427	427	389	SAMN20599338	SAMN20599338	SK037	2	KL235	OCL1	1	1	1	1	1	1	1	1	1	1	1	1	1	1	1	1	1	1	1	1	0	0	0	0	0	0	0	0	0	0	0	0	0	0	0	0	0	0	0	0	0
428	428	390	SAMN20599339	SAMN20599339	SK038	16	KL24	OCL7	1	1	1	1	1	1	1	1	0	1	1	1	1	1	1	1	1	1	1	1	0	0	0	0	0	0	0	1	0	0	0	0	0	0	0	0	0	0	0	0	0
429	429	391	SAMN20599340	SAMN20599340	SK039	2	KL2	OCL1	0	1	1	1	1	1	1	1	1	1	1	1	1	1	1	1	1	1	1	1	0	0	0	0	0	0	0	0	0	0	0	0	0	0	0	0	0	0	0	0	0
430	430	392	SAMN20599341	SAMN20599341	SK040	2	KL235	OCL1	1	1	1	1	1	1	1	1	1	1	1	1	1	1	1	1	1	1	1	1	0	0	0	0	0	0	0	0	0	0	0	0	0	0	0	0	0	0	0	0	0
431	431	393	SAMN20599342	SAMN20599342	SK041	164	KL96	OCL5	1	1	1	1	1	1	1	1	0	1	1	1	1	1	1	1	1	1	1	1	0	0	0	0	0	0	0	0	0	0	0	0	0	0	0	0	0	0	0	0	0
432	432	394	SAMN20599343	SAMN20599343	SK042	164	KL96	OCL5	1	1	1	1	1	1	1	1	0	1	1	1	1	1	1	1	1	1	1	1	0	0	0	0	0	0	0	0	0	0	0	0	0	0	0	0	0	0	0	0	0
433	433	395	SAMN20599344	SAMN20599344	SK043	2	KL210	OCL1	1	1	1	1	1	1	1	1	1	1	1	1	1	1	1	1	1	1	1	1	0	0	0	0	0	0	0	0	0	0	0	0	0	0	0	0	0	0	0	0	0
434	434	396	SAMN20599345	SAMN20599345	SK044	2	KL2	OCL1	1	1	1	1	1	1	1	1	1	1	1	1	1	1	1	1	1	1	1	1	0	0	0	0	0	0	0	0	0	0	0	0	0	0	0	0	0	0	0	0	0
435	435	397	SAMN20599346	SAMN20599346	SK045	2	KL210	OCL1	1	1	1	1	1	1	1	1	1	1	1	1	1	1	1	1	1	1	1	1	0	0	0	0	0	0	0	0	0	0	0	0	0	0	0	0	0	0	0	0	0
436	436	398	SAMN20599347	SAMN20599347	SK049	2	KL210	OCL1	1	1	1	1	1	1	1	1	1	1	1	1	1	1	1	1	1	1	1	1	0	0	0	0	0	0	0	0	0	0	0	0	0	0	0	0	0	0	0	0	0
437	437	399	SAMN20599348	SAMN20599348	SK050	2	KL125	OCL1	1	1	1	1	1	1	1	1	1	1	1	1	1	1	1	1	1	1	1	1	0	0	0	0	0	0	0	0	0	0	0	0	0	0	0	0	0	0	0	0	0
438	438	400	SAMN20599349	SAMN20599349	SK053	2	KL14	OCL1	0	1	1	1	1	1	1	1	1	1	1	1	1	1	1	1	1	1	1	1	0	0	0	0	0	0	0	0	0	0	0	0	0	0	0	0	0	0	0	0	0
439	439	401	SAMN20599350	SAMN20599350	SK054	164	KL96	OCL5	1	1	1	1	1	1	1	1	0	1	1	1	1	1	1	1	1	1	1	1	0	0	0	0	0	0	0	0	0	0	0	0	0	0	0	0	0	0	0	0	0
440	440	402	SAMN20599351	SAMN20599351	SK055	16	KL24	OCL2	1	1	1	1	1	1	1	1	0	1	1	1	1	1	1	1	1	1	1	1	0	0	0	0	0	0	0	1	0	0	0	0	0	0	0	0	0	0	0	0	0
441	441	403	SAMN20599352	SAMN20599352	SK056	2	KL235	OCL1	1	1	1	1	1	1	1	1	1	1	1	1	1	1	1	1	1	1	1	1	0	0	0	0	0	0	0	0	0	0	0	0	0	0	0	0	0	0	0	0	0
442	442	404	SAMN20599353	SAMN20599353	SK057	2	KL210	OCL1	1	1	1	1	1	1	1	1	1	1	1	1	1	1	1	1	1	1	1	1	0	0	0	0	0	0	0	0	0	0	0	0	0	0	0	0	0	0	0	0	0
443	443	405	SAMN20599354	SAMN20599354	SK058	16	KL24	OCL2	1	1	1	1	1	1	1	1	0	1	1	1	1	1	1	1	1	1	1	1	0	0	0	0	0	0	0	1	0	0	0	0	0	0	0	0	0	0	0	0	0
444	444	406	SAMN20599355	SAMN20599355	SK059	2	KL235	OCL1	1	1	1	1	1	1	1	1	1	1	1	1	1	1	1	1	1	1	1	1	0	0	0	0	0	0	0	0	0	0	0	0	0	0	0	0	0	0	0	0	0
445	445	407	SAMN20599356	SAMN20599356	SK061	2	KL210	OCL1	1	1	1	1	1	1	1	1	1	1	1	1	1	1	1	1	1	1	1	1	0	0	0	0	0	0	0	0	0	0	0	0	0	0	0	0	0	0	0	0	0
446	446	408	SAMN20599357	SAMN20599357	SK062	2	KL210	OCL1	1	1	1	1	1	1	1	1	1	1	1	1	1	1	1	1	1	1	1	1	0	0	0	0	0	0	0	0	0	0	0	0	0	0	0	0	0	0	0	0	0
447	447	409	SAMN20599358	SAMN20599358	SK063	164	KL96	OCL5	1	1	1	1	1	1	1	1	0	1	1	1	1	1	1	1	1	1	1	1	0	0	0	0	0	0	0	0	0	0	0	0	0	0	0	0	0	0	0	0	0
448	448	410	SAMN20599360	SAMN20599360	SK067	2	KL235	OCL1	1	1	1	1	1	1	1	1	1	1	1	1	1	1	1	1	1	1	1	1	0	0	0	0	0	0	0	0	0	0	0	0	0	0	0	0	0	0	0	0	0
449	449	411	SAMN20599361	SAMN20599361	SK069	164	KL47	OCL5	1	1	1	1	1	1	1	1	0	1	1	1	1	1	1	1	1	1	1	1	0	0	0	0	0	0	0	0	0	0	0	0	0	0	0	0	0	0	0	0	0
450	450	412	SAMN20599363	SAMN20599363	SK075	2	KL210	OCL1	1	1	1	1	1	1	1	1	1	1	1	1	1	1	1	1	1	1	1	1	0	0	0	0	0	0	0	0	0	0	0	0	0	0	0	0	0	0	0	0	0
451	451	413	SAMN20599364	SAMN20599364	SK078	2	KL14	OCL1	0	1	1	1	1	1	1	1	1	1	1	1	1	1	1	1	1	1	1	1	0	0	0	0	0	0	0	0	0	0	0	0	0	0	0	0	0	0	0	0	0
452	452	414	SAMN20599365	SAMN20599365	SK079	2	KL14	OCL1	0	1	1	1	1	1	1	1	1	1	1	1	1	1	1	1	1	1	1	1	0	0	0	0	0	0	0	0	0	0	0	0	0	0	0	0	0	0	0	0	0
453	453	415	SAMN20599366	SAMN20599366	ST001	16	KL24	OCL7	1	1	1	1	1	1	1	1	0	1	1	1	1	1	1	1	1	1	1	1	0	0	0	0	0	0	0	1	0	0	0	0	0	0	0	0	0	0	0	0	0
454	454	416	SAMN20599367	SAMN20599367	ST009	2	KL14	OCL1	0	1	1	1	1	1	1	1	1	1	1	1	1	1	1	1	1	1	1	1	0	0	0	0	0	0	0	0	0	0	0	0	0	0	0	0	0	0	0	0	0
455	455	417	SAMN20599368	SAMN20599368	ST010	2	KL6	OCL1	1	1	1	1	1	1	1	1	1	1	1	1	1	1	1	1	1	1	1	1	0	0	0	0	0	0	0	0	0	0	0	0	0	0	0	0	0	0	0	0	0
456	456	418	SAMN20599369	SAMN20599369	ST024	126	KL14	OCL6	1	1	1	1	1	1	1	1	0	1	1	1	1	1	1	1	1	1	1	1	0	0	0	0	0	0	0	0	0	0	0	0	0	0	0	0	0	0	0	0	0
457	457	419	SAMN20599370	SAMN20599370	ST032	2	KL14	OCL1	0	1	1	1	1	1	1	1	1	1	1	1	1	1	1	1	1	1	1	1	0	0	0	0	0	0	0	0	0	0	0	0	0	0	0	0	0	0	0	0	0
458	458	420	SAMN20599371	SAMN20599371	ST034	126	KL14	OCL6	1	1	1	1	1	1	1	1	0	1	1	1	1	1	1	1	1	1	1	1	0	0	0	0	0	0	0	0	0	0	0	0	0	0	0	0	0	0	0	0	0
459	459	421	SAMN20599372	SAMN20599372	ST035	164	KL47	OCL5	1	1	1	1	1	1	1	1	0	1	1	1	1	1	1	1	1	1	1	1	0	0	0	0	0	0	0	0	0	0	0	0	0	0	0	0	0	0	0	0	0
460	460	422	SAMN20599373	SAMN20599373	TR005	2	KL49	OCL1	1	1	1	1	1	1	1	1	1	1	1	1	1	1	1	1	1	1	1	1	0	0	0	0	0	0	0	0	0	0	0	0	0	0	0	0	0	0	0	0	0
461	461	423	SAMN20599374	SAMN20599374	TR010	2	KL49	OCL1	1	1	0	1	1	1	1	1	1	1	1	1	1	1	1	1	1	1	1	1	0	0	0	0	0	0	0	0	0	0	0	0	0	0	0	0	0	0	0	0	0
462	462	424	SAMN20599375	SAMN20599375	TR011	2	KL3	OCL1	1	1	1	1	1	1	1	1	1	1	1	1	1	1	1	1	1	1	1	1	0	0	0	0	0	0	0	0	0	0	0	0	0	0	0	0	0	0	0	0	0
463	463	425	SAMN20599376	SAMN20599376	TR014	2	KL49	OCL1	1	1	1	1	1	1	1	1	1	1	1	1	1	1	1	1	1	1	1	1	0	0	0	0	0	0	0	0	0	0	0	0	0	0	0	0	0	0	0	0	0
464	464	426	SAMN20599377	SAMN20599377	TR015	2	KL49	OCL1	1	1	1	1	1	1	1	1	1	1	1	1	1	1	1	1	1	1	1	1	0	0	0	0	0	0	0	0	0	0	0	0	0	0	0	0	0	0	0	0	0
465	465	427	SAMN20599378	SAMN20599378	TR019	2	KL2	OCL1	1	1	1	1	1	1	1	1	1	1	1	1	1	1	1	1	1	1	1	1	0	0	0	0	0	0	0	0	0	0	0	0	0	0	0	0	0	0	0	0	0
466	466	428	SAMN20599379	SAMN20599379	TR020	2	KL2	OCL1	1	1	1	1	1	1	1	1	1	1	1	1	1	1	1	1	1	1	1	1	0	0	0	0	0	0	0	0	0	0	0	0	0	0	0	0	0	0	0	0	0
467	467	429	SAMN20599380	SAMN20599380	TR022	2	KL210	OCL1	1	1	1	1	1	1	1	1	1	1	1	1	1	1	1	1	1	1	1	1	0	0	0	0	0	0	0	0	0	0	0	0	0	0	0	0	0	0	0	0	0
468	468	430	SAMN20599381	SAMN20599381	TR023	2	KL3	OCL1	1	1	1	1	1	1	1	1	1	1	1	1	1	1	1	1	1	1	1	1	0	0	0	0	0	0	0	0	0	0	0	0	0	0	0	0	0	0	0	0	0
469	469	431	SAMN20599382	SAMN20599382	TR025	2	KL210	OCL1	1	1	1	1	1	1	1	1	1	1	1	1	1	1	1	1	1	1	1	1	0	0	0	0	0	0	0	0	0	0	0	0	0	0	0	0	0	0	0	0	0
470	470	432	SAMN20599383	SAMN20599383	TR026	2	KL2	OCL1	1	1	1	1	1	1	1	1	1	1	1	1	1	1	1	1	1	1	1	1	0	0	0	0	0	0	0	0	0	0	0	0	0	0	0	0	0	0	0	0	0
471	471	433	SAMN20599384	SAMN20599384	TR028	16	KL24	OCL7	1	1	1	1	1	1	1	1	0	1	1	1	1	1	1	1	1	1	1	1	0	0	0	0	0	0	0	1	0	0	0	0	0	0	0	0	0	0	0	0	0
472	472	434	SAMN20599385	SAMN20599385	TR029	2	KL2	OCL1	1	1	1	1	1	1	1	1	1	1	1	1	1	1	1	1	1	1	1	1	0	0	0	0	0	0	0	0	0	0	0	0	0	0	0	0	0	0	0	0	0
473	473	435	SAMN20599386	SAMN20599386	TR032	2	KL2	OCL1	1	1	1	1	1	1	1	1	1	1	1	1	1	1	1	1	1	1	1	1	0	0	0	0	0	0	0	0	0	0	0	0	0	0	0	0	0	0	0	0	0
474	474	436	SAMN20599387	SAMN20599387	TR033	215	KL10	OCL5	1	1	1	1	1	1	1	1	1	1	1	1	1	1	1	1	1	1	1	1	0	0	0	0	0	0	0	0	0	0	0	0	0	0	0	0	0	0	0	0	0
475	475	437	SAMN20599388	SAMN20599388	TR035	2	KL3	OCL1	1	1	1	1	1	1	1	1	1	1	1	1	1	1	1	1	1	1	1	1	0	0	0	0	0	0	0	0	0	0	0	0	0	0	0	0	0	0	0	0	0
476	476	438	SAMN20599389	SAMN20599389	TR036	164	KL47	OCL5	1	1	1	1	1	1	1	1	0	1	1	1	1	1	1	1	1	1	1	1	0	0	0	0	0	0	0	0	0	0	0	0	0	0	0	0	0	0	0	0	0
477	477	439	SAMN20599390	SAMN20599390	TR037	2	KL2	OCL1	1	1	1	1	1	1	1	1	1	1	1	1	1	1	1	1	1	1	1	1	0	0	0	0	0	0	0	0	0	0	0	0	0	0	0	0	0	0	0	0	0
478	478	440	SAMN20599391	SAMN20599391	TR038	2	KL49	OCL1	1	1	1	1	1	1	1	1	1	1	1	1	1	1	1	1	1	1	1	1	0	0	0	0	0	0	0	0	0	0	0	0	0	0	0	0	0	0	0	0	0
479	479	441	SAMN20599392	SAMN20599392	TR039	2	KL2	OCL1	1	1	1	1	1	1	1	1	1	1	1	1	1	1	1	1	1	1	1	1	0	0	0	0	0	0	0	0	0	0	0	0	0	0	0	0	0	0	0	0	0
480	480	442	SAMN20599393	SAMN20599393	TR040	2	KL2	OCL1	1	1	1	1	1	1	1	1	1	1	1	1	1	1	1	1	1	1	1	1	0	0	0	0	0	0	0	0	0	0	0	0	0	0	0	0	0	0	0	0	0
481	481	443	SAMN20599394	SAMN20599394	TR041	2	KL2	OCL1	1	1	1	1	1	1	1	1	1	1	1	1	1	1	1	1	1	1	1	1	0	0	0	0	0	0	0	0	0	0	0	0	0	0	0	0	0	0	0	0	0
482	482	444	SAMN20599395	SAMN20599395	TR042	2	KL210	OCL1	1	1	1	1	1	1	1	1	1	1	1	1	1	1	1	1	1	1	1	1	0	0	0	0	0	0	0	0	0	0	0	0	0	0	0	0	0	0	0	0	0
483	483	445	SAMN20599396	SAMN20599396	TR043	164	KL47	OCL5	1	1	1	1	1	1	1	1	0	1	1	1	1	1	1	1	1	1	1	1	0	0	0	0	0	0	0	0	0	0	0	0	0	0	0	0	0	0	0	0	0
484	484	446	SAMN20599397	SAMN20599397	TR045	2	KL2	OCL1	1	1	1	1	1	1	1	1	1	1	1	1	1	1	1	1	1	1	1	1	0	0	0	0	0	0	0	0	0	0	0	0	0	0	0	0	0	0	0	0	0
485	485	447	SAMN20599398	SAMN20599398	TR047	2	KL6	OCL1	1	1	1	1	1	1	1	1	1	1	1	1	1	1	1	1	1	1	1	1	0	0	0	0	0	0	0	0	0	0	0	0	0	0	0	0	0	0	0	0	0
486	486	448	SAMN20599399	SAMN20599399	TR048	2	KL49	OCL1	1	1	1	1	1	1	1	1	1	1	1	1	1	1	1	1	1	1	1	1	0	0	0	0	0	0	0	0	0	0	0	0	0	0	0	0	0	0	0	0	0
487	487	449	SAMN20599400	SAMN20599400	TR049	2	KL210	OCL1	1	1	1	1	1	1	1	1	1	1	1	1	1	1	1	1	1	1	1	1	0	0	0	0	0	0	0	0	0	0	0	0	0	0	0	0	0	0	0	0	0
488	488	450	SAMN20599401	SAMN20599401	TR050	2	KL2	OCL1	1	1	1	1	1	1	1	1	1	1	1	1	1	1	1	1	1	1	1	1	0	0	0	0	0	0	0	0	0	0	0	0	0	0	0	0	0	0	0	0	0
489	489	451	SAMN20599402	SAMN20599402	TR053	164	KL47	OCL5	1	1	1	1	1	1	1	1	0	1	1	1	1	1	1	1	1	1	1	1	0	0	0	0	0	0	0	0	0	0	0	0	0	0	0	0	0	0	0	0	0
490	490	452	SAMN20599403	SAMN20599403	TR054	2	KL2	OCL1	1	1	1	1	1	1	1	1	1	1	1	1	1	1	1	1	1	1	1	1	0	0	0	0	0	0	0	0	0	0	0	0	0	0	0	0	0	0	0	0	0
491	491	453	SAMN20599404	SAMN20599404	TR058	2	KL3	OCL1	1	1	1	1	1	1	1	1	1	1	1	1	1	1	1	1	1	1	1	1	0	0	0	0	0	0	0	0	0	0	0	0	0	0	0	0	0	0	0	0	0
492	492	454	SAMN20599405	SAMN20599405	TR061	2	KL49	OCL1	1	1	1	1	1	1	1	1	1	1	1	1	1	1	1	1	1	1	1	1	0	0	0	0	0	0	0	0	0	0	0	0	0	0	0	0	0	0	0	0	0
493	493	455	SAMN20599406	SAMN20599406	TR062	2	KL2	OCL1	1	1	1	1	1	1	1	1	1	1	1	1	1	1	1	1	1	1	1	1	0	0	0	0	0	0	0	0	0	0	0	0	0	0	0	0	0	0	0	0	0
494	494	456	SAMN20599407	SAMN20599407	TR063	2	KL125	OCL1	1	1	1	1	1	1	1	1	1	1	1	1	1	1	1	1	1	1	1	1	0	0	0	0	0	0	0	0	0	0	0	0	0	0	0	0	0	0	0	0	0
495	495	457	SAMN20599408	SAMN20599408	TR065	2	KL2	OCL1	1	1	1	1	1	1	1	1	1	1	1	1	1	1	1	1	1	1	1	1	0	0	0	0	0	0	0	0	0	0	0	0	0	0	0	0	0	0	0	0	0
496	496	458	SAMN20599409	SAMN20599409	TR067	2	KL49	OCL1	1	1	1	1	1	1	1	1	1	1	1	1	1	1	1	1	1	1	1	1	0	0	0	0	0	0	0	0	0	0	0	0	0	0	0	0	0	0	0	0	0
497	497	459	SAMN20599410	SAMN20599410	TR068	215	KL10	OCL5	1	1	1	1	1	1	1	1	1	1	1	1	1	1	1	1	1	1	1	1	0	0	0	0	0	0	0	0	0	0	0	0	0	0	0	0	0	0	0	0	0
498	498	460	SAMN20599411	SAMN20599411	TR069	25	KL14	OCL6	1	1	1	1	1	1	1	1	0	1	1	1	1	1	1	1	1	1	1	1	0	0	0	0	0	0	0	0	0	0	0	0	0	0	0	0	1	0	0	0	0
499	499	461	SAMN20599412	SAMN20599412	TR070	2	KL2	OCL1	1	1	1	1	1	1	1	1	1	1	1	1	1	1	1	1	1	1	1	1	0	0	0	0	0	0	0	0	0	0	0	0	0	0	0	0	0	0	0	0	0
500	500	462	SAMN20599413	SAMN20599413	TR071	2	KL6	OCL1	1	1	1	1	1	1	1	1	1	1	1	1	1	1	1	1	1	1	1	1	0	0	0	0	0	0	0	0	0	0	0	0	0	0	0	0	0	0	0	0	0
501	501	463	SAMN20599414	SAMN20599414	TR074	2	KL2	OCL1	1	1	1	1	1	1	1	1	1	1	1	1	1	1	1	1	1	1	1	1	0	0	0	0	0	0	0	0	0	0	0	0	0	0	0	0	0	0	0	0	0
502	502	464	SAMN20599415	SAMN20599415	TR082	25	KL14	OCL6	1	1	1	1	1	1	1	1	0	1	1	1	1	1	1	1	0	1	1	1	0	0	0	0	0	0	0	0	0	0	0	0	0	0	0	0	1	0	0	0	0
503	503	465	SAMN20599416	SAMN20599416	TR084	2	KL49	OCL1	1	1	1	1	1	1	1	1	1	1	1	1	1	1	1	1	1	1	1	1	0	0	0	0	0	0	0	0	0	0	0	0	0	0	0	0	0	0	0	0	0
504	504	466	SAMN20599417	SAMN20599417	TR085	126	KL14	OCL6	1	1	1	1	1	1	1	1	0	1	1	1	1	1	1	1	1	1	1	1	0	0	0	0	0	0	0	0	0	0	0	0	0	0	0	0	0	0	0	0	0
505	505	467	SAMN20599418	SAMN20599418	TR086	2	KL2	OCL1	1	1	1	1	1	1	1	1	1	1	1	1	1	1	1	1	1	1	1	1	0	0	0	0	0	0	0	0	0	0	0	0	0	0	0	0	0	0	0	0	0
506	506	468	SAMN20599419	SAMN20599419	TR087	2	KL6	OCL1	1	1	1	1	1	1	1	1	1	1	1	1	1	1	1	1	1	1	1	1	0	0	0	0	0	0	0	0	0	0	0	0	0	0	0	0	0	0	0	0	0
507	507	469	SAMN20599420	SAMN20599420	TR088	2	KL49	OCL1	1	1	1	1	1	1	1	1	1	1	1	1	1	1	1	1	1	1	1	1	0	0	0	0	0	0	0	0	0	0	0	0	0	0	0	0	0	0	0	0	0
508	508	470	SAMN20599421	SAMN20599421	TR090	2	KL49	OCL1	1	1	1	1	1	1	1	1	1	1	1	1	1	1	1	1	1	1	1	1	0	0	0	0	0	0	0	0	0	0	0	0	0	0	0	0	0	0	0	0	0
509	509	471	SAMN20599422	SAMN20599422	TR096	2	KL3	OCL1	1	1	1	1	1	1	1	1	1	1	1	1	1	1	1	1	1	1	1	1	0	0	0	0	0	0	0	0	0	0	0	0	0	0	0	0	0	0	0	0	0
510	510	472	SAMN20599423	SAMN20599423	TR098	2	KL2	OCL1	1	1	1	1	1	1	1	1	1	1	1	1	1	1	1	1	1	1	1	1	0	0	0	0	0	0	0	0	0	0	0	0	0	0	0	0	0	0	0	0	0
511	511	473	SAMN20599424	SAMN20599424	TR104	2	KL2	OCL1	1	1	1	1	1	1	1	1	1	1	1	1	1	1	1	1	1	1	1	1	0	0	0	0	0	0	0	0	0	0	0	0	0	0	0	0	0	0	0	0	0
512	512	474	SAMN20599425	SAMN20599425	TR106	2	KL2	OCL1	1	1	1	1	1	1	1	1	1	1	1	1	1	1	1	1	1	1	1	1	0	0	0	0	0	0	0	0	0	0	0	0	0	0	0	0	0	0	0	0	0
513	513	475	SAMN20599426	SAMN20599426	TR107	164	KL47	OCL5	1	1	1	1	1	1	1	1	0	1	1	1	1	1	1	1	1	1	1	1	0	0	0	0	0	0	0	0	0	0	0	0	0	0	0	0	0	0	0	0	0
514	514	476	SAMN20599427	SAMN20599427	TR108	2	KL210	OCL1	1	1	1	1	1	1	1	1	1	1	1	1	1	1	1	1	1	1	1	1	0	0	0	0	0	0	0	0	0	0	0	0	0	0	0	0	0	0	0	0	0
515	515	477	SAMN20599428	SAMN20599428	TR111	2	KL3	OCL1	1	1	1	1	1	1	1	1	1	1	1	1	1	1	1	1	1	1	1	1	0	0	0	0	0	0	0	0	0	0	0	0	0	0	0	0	0	0	0	0	0
516	516	478	SAMN20599429	SAMN20599429	TR113	2	KL2	OCL1	1	1	1	1	1	1	1	1	1	1	1	1	1	1	1	1	1	1	1	1	0	0	0	0	0	0	0	0	0	0	0	0	0	0	0	0	0	0	0	0	0
517	517	479	SAMN20599430	SAMN20599430	TR115	2	KL2	OCL1	1	1	1	1	1	1	1	1	1	1	1	1	1	1	1	1	1	1	1	1	0	0	0	0	0	0	0	0	0	0	0	0	0	0	0	0	0	0	0	0	0
518	518	480	SAMN20599431	SAMN20599431	TR118	2	KL2	OCL1	1	1	1	1	1	1	1	1	1	1	1	1	1	1	1	1	1	1	1	1	0	0	0	0	0	0	0	0	0	0	0	0	0	0	0	0	0	0	0	0	0
519	519	481	SAMN20599432	SAMN20599432	TR120	2	KL2	OCL1	1	1	1	1	1	1	1	1	1	1	1	1	1	1	1	1	1	1	1	1	0	0	0	0	0	0	0	0	0	0	0	0	0	0	0	0	0	0	0	0	0
520	520	482	SAMN20599433	SAMN20599433	TR123	2	KL10	OCL1	1	1	1	1	1	1	1	1	1	1	1	1	1	1	1	1	1	1	1	1	0	0	0	0	0	0	0	0	0	0	0	0	0	0	0	0	0	0	0	0	0
521	521	483	SAMN20599434	SAMN20599434	TR124	2	KL2	OCL1	1	1	1	1	1	1	1	1	1	1	1	1	1	1	1	1	1	1	1	1	0	0	0	0	0	0	0	0	0	0	0	0	0	0	0	0	0	0	0	0	0
522	522	484	SAMN20599435	SAMN20599435	YL005	215	KL10	OCL5	1	1	1	1	1	1	1	1	1	1	1	1	1	1	1	1	1	1	1	1	0	0	0	0	0	0	0	0	0	0	0	0	0	0	0	0	0	0	0	0	0
523	523	485	SAMN20599436	SAMN20599436	YL006	2	KL235	OCL1	1	1	1	1	1	1	1	1	1	1	1	1	1	1	1	1	1	1	1	1	0	0	0	0	0	0	0	0	0	0	0	0	0	0	0	0	0	0	0	0	0
524	524	486	SAMN22170067	SAMN22170067	AB329	98	KL49	OCL1	1	1	1	1	1	1	1	1	1	1	1	1	1	1	1	1	1	1	1	1	0	0	0	0	0	0	0	0	0	0	0	0	0	0	0	0	0	0	0	0	0
525	525	487	SAMN27512410	SAMN27512410	AMR-0002	2	KL125	OCL1	1	1	1	1	1	1	1	1	1	1	1	1	1	1	1	1	1	1	1	1	0	0	0	0	0	0	0	0	0	0	0	0	0	0	0	0	0	0	0	0	0
526	526	488	SAMN27512417	SAMN27512417	AMR-0005	1124	KL44	OCL6	1	1	1	1	1	1	1	1	0	1	1	1	1	1	1	1	1	1	1	1	0	0	0	0	0	0	0	0	0	0	0	0	0	0	0	0	1	0	0	0	0
527	527	489	SAMN27615920	SAMN27615920	AMR-0012	2	KL125	OCL1	1	1	1	1	1	1	1	1	1	1	1	1	1	1	1	1	1	1	1	1	0	0	0	0	0	0	0	0	0	0	0	0	0	0	0	0	0	0	0	0	0
528	528	490	SAMN27615980	SAMN27615980	AMR-0013	2	KL6	OCL1	1	1	1	1	1	1	1	1	1	1	1	1	1	1	1	1	1	1	1	1	0	0	0	0	0	0	0	0	0	0	0	0	0	0	0	0	0	0	0	0	0
529	529	491	SAMN27616108	SAMN27616108	AMR-0018	2	KL125	OCL1	1	1	1	1	1	1	1	1	1	1	1	1	1	1	1	1	1	1	1	1	0	0	0	0	0	0	0	0	0	0	0	0	0	0	0	0	0	0	0	0	0
530	530	492	SAMN27616138	SAMN27616138	AMR-0020	1109	KL6	OCL1	1	1	1	1	1	1	1	1	1	1	1	1	1	1	1	1	1	1	1	1	0	0	0	0	0	0	0	0	0	0	0	0	0	0	0	0	0	0	0	0	0
531	531	493	SAMN27624992	SAMN27624992	AMR-0022	2	KL125	OCL1	1	1	1	1	1	1	1	1	1	1	1	1	1	1	1	1	1	1	1	1	0	0	0	0	0	0	0	0	0	0	0	0	0	0	0	0	0	0	0	0	0
532	532	494	SAMN27625048	SAMN27625048	AMR-0024	2	KL125	OCL1	1	1	1	1	1	1	1	1	1	1	1	1	1	1	1	1	1	1	1	1	0	0	0	0	0	0	0	0	0	0	0	0	0	0	0	0	0	0	0	0	0
533	533	495	SAMN27625050	SAMN27625050	AMR-0025	2	KL125	OCL1	1	1	1	1	1	1	1	1	1	1	1	1	1	1	1	1	1	1	1	1	0	0	0	0	0	0	0	0	0	0	0	0	0	0	0	0	0	0	0	0	0
534	534	496	SAMN27647126	SAMN27647126	AMR-0034	2	KL125	OCL1	1	1	1	1	1	1	1	1	1	1	1	1	1	1	1	1	1	1	1	1	0	0	0	0	0	0	0	0	0	0	0	0	0	0	0	0	0	0	0	0	0
535	535	497	SAMN27647131	SAMN27647131	AMR-0037	2	KL125	OCL1	1	1	1	1	1	1	1	1	1	1	1	1	1	1	1	1	1	1	1	1	0	0	0	0	0	0	0	0	0	0	0	0	0	0	0	0	0	0	0	0	0
536	536	498	SAMN27647134	SAMN27647134	AMR-0041	1109	KL6	OCL1	1	1	1	1	1	1	1	1	1	1	1	1	1	1	1	1	1	1	1	1	0	0	0	0	0	0	0	0	0	0	0	0	0	0	0	0	0	0	0	0	0
537	537	499	SAMN27651061	SAMN27651061	AMR-0048	2	KL125	OCL1	1	1	1	1	1	1	1	1	1	1	1	1	1	1	1	1	1	1	1	1	0	0	0	0	0	0	0	0	0	0	0	0	0	0	0	0	0	0	0	0	0
538	538	500	SAMN27652525	SAMN27652525	AMR-0058	1109	KL6	OCL1	1	1	1	1	1	1	1	1	1	1	1	1	1	1	1	1	1	1	1	1	0	0	0	0	0	0	0	0	0	0	0	0	0	0	0	0	0	0	0	0	0
539	539	501	SAMN27652528	SAMN27652528	AMR-0060	2	KL6	OCL1	1	1	1	1	1	1	1	1	1	1	1	1	1	1	1	1	1	1	1	1	0	0	0	0	0	0	0	0	0	0	0	0	0	0	0	0	0	0	0	0	0
540	540	502	SAMN27652529	SAMN27652529	AMR-0062	1	KL4	OCL3	1	1	1	1	1	1	1	1	1	1	1	1	1	1	1	1	1	1	1	1	1	0	0	0	0	0	0	0	1	0	0	0	0	0	0	0	0	0	0	0	0
541	541	503	SAMN27683584	SAMN27683584	AMR-0065	2	KL125	OCL1	1	1	1	1	1	1	1	1	1	1	1	1	1	1	1	1	1	1	1	1	0	0	0	0	0	0	0	0	0	0	0	0	0	0	0	0	0	0	0	0	0
542	542	504	SAMN27683590	SAMN27683590	AMR-0072	2	KL10	OCL1	1	1	1	1	1	1	1	1	1	1	1	1	1	1	1	1	1	1	1	1	0	0	0	0	0	0	0	0	0	0	0	0	0	0	0	0	0	0	0	0	0
543	543	505	SAMN27684626	SAMN27684626	AMR-0085	2	KL125	OCL1	1	1	1	1	1	1	1	1	1	1	1	1	1	1	1	1	1	1	1	1	0	0	0	0	0	0	0	0	0	0	0	0	0	0	0	0	0	0	0	0	0
544	544	506	SAMN27685294	SAMN27685294	AMR-0095	2	KL125	OCL1	1	1	1	1	1	1	1	1	1	1	1	1	1	1	1	1	1	1	1	1	0	0	0	0	0	0	0	0	0	0	0	0	0	0	0	0	0	0	0	0	0
545	545	507	SAMN27771028	SAMN27771028	AMR-0098	2	KL6	OCL1	1	1	1	1	1	1	1	1	1	1	1	1	1	1	1	1	1	1	1	1	0	0	0	0	0	0	0	0	0	0	0	0	0	0	0	0	0	0	0	0	0
546	546	508	SAMN27771042	SAMN27771042	AMR-0108	2	KL210	OCL1	1	1	1	1	1	1	1	1	1	1	1	1	1	1	1	1	1	1	1	1	0	0	0	0	0	0	0	0	0	0	0	0	0	0	0	0	0	0	0	0	0
547	547	509	SAMN27771332	SAMN27771332	AMR-0109	2	KL10	OCL1	1	1	1	1	1	1	1	1	1	1	1	1	1	1	1	1	1	1	1	1	0	0	0	0	0	0	0	0	0	0	0	0	0	0	0	0	0	0	0	0	0
548	548	510	SAMN27773154	SAMN27773154	AMR-0120	2	KL6	OCL1	1	1	1	1	1	1	1	1	1	1	1	1	1	1	1	1	1	1	1	1	0	0	0	0	0	0	0	0	0	0	0	0	0	0	0	0	0	0	0	0	0
549	549	511	SAMN27773183	SAMN27773183	AMR-0121	2	KL125	OCL1	1	1	1	1	1	1	1	1	1	1	1	1	1	1	1	1	1	1	1	1	0	0	0	0	0	0	0	0	0	0	0	0	0	0	0	0	0	0	0	0	0
550	550	512	SAMN27773195	SAMN27773195	AMR-0126	2	KL6	OCL1	1	1	1	1	1	1	1	1	1	1	1	1	1	1	1	1	1	1	1	1	0	0	0	0	0	0	0	0	0	0	0	0	0	0	0	0	0	0	0	0	0
551	551	513	SAMN27775997	SAMN27775997	AMR-0132	2	KL125	OCL1	1	1	1	1	1	1	1	1	1	1	1	1	1	1	1	1	1	1	1	1	0	0	0	0	0	0	0	0	0	0	0	0	0	0	0	0	0	0	0	0	0
552	552	514	SAMN28045321	SAMN28045321	AMR-0141	1131	KL26	OCL9	1	1	1	1	1	1	1	1	0	1	1	1	1	1	1	1	1	1	1	1	0	0	0	0	0	0	0	0	0	0	0	0	0	0	0	0	0	0	0	0	0
553	553	515	SAMN28045336	SAMN28045336	AMR-0145	25	KL14	OCL6	1	1	1	1	1	1	1	1	0	1	1	1	1	1	1	1	1	1	1	1	0	0	0	0	0	0	0	0	0	0	0	0	0	0	0	0	1	0	0	0	0
554	554	516	SAMN28045356	SAMN28045356	AMR-0150	215	KL45	OCL5	1	0	1	1	1	1	1	1	1	1	1	1	1	1	1	1	1	1	1	1	0	0	0	0	0	0	0	0	0	0	0	0	0	0	0	0	0	0	0	0	0
555	555	517	SAMN28047318	SAMN28047318	AMR-0152	2	KL125	OCL1	1	1	1	1	1	1	1	1	1	1	1	1	1	1	1	1	1	1	1	1	0	0	0	0	0	0	0	0	0	0	0	0	0	0	0	0	0	0	0	0	0
556	556	518	SAMN28095567	SAMN28095567	AMR-0174	2	KL210	OCL1	1	1	1	1	1	1	1	1	1	1	1	1	1	1	1	1	1	1	1	1	0	0	0	0	0	0	0	0	0	0	0	0	0	0	0	0	0	0	0	0	0
557	557	519	SAMN28095606	SAMN28095606	AMR-0184	215	KL45	OCL5	1	0	1	1	1	1	1	1	1	1	1	1	1	1	1	1	1	1	1	1	0	0	0	0	0	0	0	0	0	0	0	0	0	0	0	0	0	0	0	0	0
558	558	520	SAMN28097301	SAMN28097301	AMR-0196	2	KL210	OCL1	1	1	1	1	1	1	1	1	1	1	1	1	1	1	1	1	1	1	1	1	0	0	0	0	0	0	0	0	0	0	0	0	0	0	0	0	0	0	0	0	0
559	559	521	SAMN28097304	SAMN28097304	AMR-0199	98	KL49	OCL1	1	1	1	1	1	1	1	1	1	1	1	1	1	1	1	1	1	1	1	1	0	0	0	0	0	0	0	0	0	0	0	0	0	0	0	0	0	0	0	0	0
560	560	522	SAMN28097318	SAMN28097318	AMR-0206	25	KL14	OCL6	1	1	1	1	1	1	1	1	0	1	1	1	1	1	1	1	1	1	1	1	0	0	0	0	0	0	0	0	0	0	0	0	0	0	0	0	1	0	0	0	0
561	561	523	SAMN28097323	SAMN28097323	AMR-0211	2	KL210	OCL1	1	1	1	1	1	1	1	1	1	1	1	1	1	1	1	1	1	1	1	1	0	0	0	0	0	0	0	0	0	0	0	0	0	0	0	0	0	0	0	0	0
562	562	524	SAMN28097367	SAMN28097367	AMR-0213	2	KL10	OCL1	0	1	1	1	1	1	1	1	1	1	1	1	1	1	1	1	1	1	1	1	0	0	0	0	0	0	0	0	0	0	0	0	0	0	0	0	0	0	0	0	0
563	563	525	SAMN28097487	SAMN28097487	AMR-0226	2	KL210	OCL1	1	1	1	1	1	1	1	1	1	1	1	1	1	1	1	1	1	1	1	1	0	0	0	0	0	0	0	0	0	0	0	0	0	0	0	0	0	0	0	0	0
564	564	526	SAMN28105044	SAMN28105044	AMR-0232	2	KL210	OCL1	1	1	1	1	1	1	1	1	1	1	1	1	1	1	1	1	1	1	1	1	0	0	0	0	0	0	0	0	0	0	0	0	0	0	0	0	0	0	0	0	0
565	565	527	SAMN28105386	SAMN28105386	AMR-0239	2	KL125	OCL1	1	1	1	1	1	1	1	1	1	1	1	1	1	1	1	1	1	1	1	1	0	0	0	0	0	0	0	0	0	0	0	0	0	0	0	0	0	0	0	0	0
566	566	528	SAMN28105394	SAMN28105394	AMR-0245	2	KL10	OCL1	1	1	1	1	1	1	1	1	1	1	1	1	1	1	1	1	1	1	1	1	0	0	0	0	0	0	0	0	0	0	0	0	0	0	0	0	0	0	0	0	0
567	567	529	SAMN28105708	SAMN28105708	AMR-0259	2	KL81	OCL1	1	1	1	1	1	1	1	1	1	1	1	1	1	1	1	1	1	1	1	1	0	0	0	0	0	0	0	0	0	0	0	0	0	0	0	0	0	0	0	0	0
568	568	530	SAMN28158586	SAMN28158586	AMR-0267	2	KL6	OCL1	1	1	1	1	1	1	1	1	1	1	1	1	1	1	1	1	1	1	1	1	0	0	0	0	0	0	0	0	0	0	0	0	0	0	0	0	0	0	0	0	0
569	569	531	SAMN28158591	SAMN28158591	AMR-0270	2	KL210	OCL1	1	1	1	1	1	1	1	1	1	1	1	1	1	1	1	1	1	1	1	1	0	0	0	0	0	0	0	0	0	0	0	0	0	0	0	0	0	0	0	0	0
570	570	532	SAMN28158743	SAMN28158743	AMR-0278	2	KL10	OCL1	1	1	1	1	1	1	1	1	1	1	1	1	1	1	1	1	1	1	1	1	0	0	0	0	0	0	0	0	0	0	0	0	0	0	0	0	0	0	0	0	0
571	571	533	SAMN28158750	SAMN28158750	AMR-0282	2	KL3	OCL1	1	1	1	1	1	1	1	1	1	1	1	1	1	1	1	1	1	1	1	1	0	0	0	0	0	0	0	0	0	0	0	0	0	0	0	0	0	0	0	0	0
572	572	534	SAMN28158753	SAMN28158753	AMR-0285	578	KL81	OCL1	1	1	1	1	1	1	1	0	0	1	1	1	1	1	1	1	1	1	1	1	0	0	0	0	0	0	0	0	0	0	0	0	0	0	1	0	0	0	0	0	0
573	573	535	SAMN28592032	SAMN28592032	AMR-0286	2	KL125	OCL1	1	1	1	1	1	1	1	1	1	1	1	1	1	1	1	1	0	1	0	1	0	0	0	0	0	0	0	0	0	0	0	0	0	0	0	0	0	0	0	0	0
574	574	536	SAMN28592038	SAMN28592038	AMR-0292	164	KL47	OCL5	1	1	1	1	1	1	1	1	0	1	1	1	1	1	1	1	1	1	1	1	0	0	0	0	0	0	0	0	1	0	0	0	0	0	0	0	0	0	0	0	0
575	575	537	SAMN28592039	SAMN28592039	AMR-0293	2	KL10	OCL1	1	1	1	1	1	1	1	1	1	1	1	1	1	1	1	1	1	1	1	1	0	0	0	0	0	0	0	0	0	0	0	0	0	0	0	0	0	0	0	0	0
576	576	538	SAMN28592040	SAMN28592040	AMR-0294	2	KL210	OCL1	1	1	1	1	1	1	1	1	1	1	1	1	1	1	1	1	1	1	1	1	0	0	0	0	0	0	0	0	0	0	0	0	0	0	0	0	0	0	0	0	0
577	577	539	SAMN28592041	SAMN28592041	AMR-0295	2	KL125	OCL1	1	1	1	1	1	1	1	1	1	1	1	1	1	1	1	1	1	1	1	1	0	0	0	0	0	0	0	0	0	0	0	0	0	0	0	0	0	0	0	0	0
578	578	540	SAMN28592044	SAMN28592044	AMR-0299	2	KL10	OCL1	1	1	1	1	1	1	1	1	1	1	1	1	1	1	1	1	1	1	1	1	0	0	0	0	0	0	0	0	0	0	0	0	0	0	0	0	0	0	0	0	0
579	579	541	SAMN28592049	SAMN28592049	AMR-0304	2	KL10	OCL1	1	1	1	1	1	1	1	1	1	1	1	1	1	1	1	1	1	1	1	1	0	0	0	0	0	0	0	0	0	0	0	0	0	0	0	0	0	0	0	0	0
580	580	542	SAMN28592050	SAMN28592050	AMR-0306	2	KL3	OCL1	1	1	1	1	1	1	1	1	1	1	1	1	1	1	1	1	1	1	1	1	0	0	0	0	0	0	0	0	0	0	0	0	0	0	0	0	0	0	0	0	0
581	581	543	SAMN28592054	SAMN28592054	AMR-0309	2	KL3	OCL1	1	1	1	1	1	1	1	1	1	1	1	1	1	1	1	1	1	1	1	1	0	0	0	0	0	0	0	0	0	0	0	0	0	0	0	0	0	0	0	0	0
582	582	544	SAMN28592057	SAMN28592057	AMR-0312	2	KL3	OCL1	1	1	1	1	1	1	1	1	1	1	1	1	1	1	1	1	1	1	1	1	0	0	0	0	0	0	0	0	0	0	0	0	0	0	0	0	0	0	0	0	0
583	583	545	SAMN28592058	SAMN28592058	AMR-0313	164	KL47	OCL5	1	1	1	1	1	1	1	1	0	1	1	1	1	1	1	1	1	1	1	1	0	0	0	1	0	0	0	0	0	1	0	0	0	0	0	0	0	0	0	0	0
584	584	546	SAMN28592060	SAMN28592060	AMR-0315	2	KL3	OCL1	1	1	1	1	1	1	1	1	1	1	1	1	1	1	1	1	1	1	1	1	0	0	0	0	0	0	0	0	0	0	0	0	0	0	0	0	0	0	0	0	0
585	585	547	SAMN28592061	SAMN28592061	AMR-0316	2	KL210	OCL1	1	1	1	1	1	1	1	1	1	1	1	1	1	1	1	1	1	1	1	1	0	0	0	0	0	0	0	0	0	0	0	0	0	0	0	0	0	0	0	0	0
586	586	548	SAMN28592063	SAMN28592063	AMR-0318	25	KL14	OCL6	1	1	1	1	1	1	1	1	0	1	1	1	1	1	1	1	1	1	1	1	0	0	0	0	0	0	0	0	0	0	0	0	0	0	0	0	1	0	0	0	0
587	587	549	SAMN28592066	SAMN28592066	AMR-0321	2	KL10	OCL1	1	1	1	1	1	1	1	1	1	1	1	1	1	1	1	1	1	1	1	1	0	0	0	0	0	0	0	0	0	0	0	0	0	0	0	0	0	0	0	0	0
588	588	550	SAMN28592067	SAMN28592067	AMR-0322	164	KL47	OCL5	1	1	1	1	1	1	1	1	0	1	1	1	1	1	1	1	1	1	1	1	0	0	0	0	0	0	0	0	1	0	0	0	0	0	0	0	0	0	0	0	0
589	589	551	SAMN28592068	SAMN28592068	AMR-0323	2	KL10	OCL1	1	1	1	1	1	1	1	1	1	1	1	1	1	1	1	1	1	1	1	1	0	0	0	0	0	0	0	0	0	0	0	0	0	0	0	0	0	0	0	0	0
590	590	552	SAMN28592069	SAMN28592069	AMR-0324	2	KL10	OCL1	1	1	1	1	1	1	1	1	1	1	1	1	1	1	1	1	0	1	1	1	0	0	0	0	0	0	0	0	0	0	0	0	0	0	0	0	0	0	0	0	0
591	591	553	SAMN28592073	SAMN28592073	AMR-0328;	2	KL3	OCL1	1	1	1	1	1	1	1	1	1	1	1	1	1	1	1	1	1	1	1	1	0	0	0	0	0	0	0	0	0	0	0	0	0	0	0	0	0	0	0	0	0
592	592	554	SAMN28592074	SAMN28592074	AMR-0329	2	KL3	OCL1	1	1	1	1	1	1	1	1	1	1	1	1	1	1	1	1	1	1	1	1	0	0	0	0	0	0	0	0	0	0	0	0	0	0	0	0	0	0	0	0	0
593	593	555	SAMN28592660	SAMN28592660	AMR-0332	2	KL6	OCL1	1	1	1	1	1	1	1	1	1	1	1	1	1	1	1	1	1	1	1	1	0	0	0	0	0	0	0	0	0	0	0	0	0	0	0	0	0	0	0	0	0
594	594	556	SAMN28592669	SAMN28592669	AMR-0341	2	KL125	OCL1	1	1	1	1	1	1	1	1	1	1	1	1	1	1	1	1	1	1	1	1	0	0	0	0	0	0	0	0	0	0	0	0	0	0	0	0	0	0	0	0	0
595	595	557	SAMN28592757	SAMN28592757	AMR-0342	2	KL10	OCL1	1	1	1	1	1	1	1	1	1	1	1	1	1	1	1	1	1	1	1	1	0	0	0	0	0	0	0	0	0	0	0	0	0	0	0	0	0	0	0	0	0
596	596	558	SAMN28592761	SAMN28592761	AMR-0346	1057	KL236	OCL2	1	1	1	1	1	1	1	1	0	1	1	1	1	1	1	1	1	1	1	1	0	0	0	0	0	0	0	0	0	0	0	0	0	0	0	0	0	0	0	0	0
597	597	559	SAMN28613773	SAMN28613773	AMR-0359	144	KL10	OCL5	0	1	1	1	1	1	0	0	0	1	1	1	1	1	1	1	1	0	0	1	0	0	0	0	0	0	0	0	0	0	0	0	0	0	0	0	0	0	0	0	0
598	598	560	SAMN28613847	SAMN28613847	AMR-0365	2	KL125	OCL1	1	1	1	1	1	1	1	1	1	1	1	1	1	1	1	1	1	1	1	1	0	0	0	0	0	0	0	0	0	0	0	0	0	0	0	0	0	0	0	0	0
599	599	561	SAMN28613849	SAMN28613849	AMR-0367	2	KL3	OCL1	1	1	1	1	1	1	1	1	1	1	1	1	1	1	1	1	1	1	1	1	0	0	0	0	0	0	0	0	0	0	0	0	0	0	0	0	0	0	0	0	0
600	600	562	SAMN28613850	SAMN28613850	AMR-0368	144	KL10	OCL5	1	1	1	1	1	1	0	0	0	1	1	1	1	1	1	1	1	0	0	1	0	0	0	0	0	0	0	0	0	0	0	0	0	0	0	0	0	0	0	0	0
601	601	563	SAMN28613851	SAMN28613851	AMR-0369	1	KL4	OCL3	1	1	1	1	1	1	1	1	1	1	1	1	1	1	1	1	1	1	1	1	1	0	0	0	0	0	0	0	1	0	0	0	0	0	0	0	0	0	0	0	0
602	602	564	SAMN28613852	SAMN28613852	AMR-0370	2	KL10	OCL1	1	1	1	1	1	1	1	1	1	1	1	1	1	1	1	1	1	1	1	1	0	0	0	0	0	0	0	0	0	0	0	0	0	0	0	0	0	0	0	0	0
603	603	565	SAMN28613856	SAMN28613856	AMR-0374	2	KL3	OCL1	1	1	1	1	1	1	1	1	1	1	1	1	1	1	1	1	1	1	1	1	0	0	0	0	0	0	0	0	0	0	0	0	0	0	0	0	0	0	0	0	0
604	604	566	SAMN28613857	SAMN28613857	AMR-0375	2	KL3	OCL1	1	1	1	1	1	1	1	1	1	1	1	1	1	1	1	1	1	1	1	1	0	0	0	0	0	0	0	0	0	0	0	0	0	0	0	0	0	0	0	0	0
605	605	567	SAMN28613859	SAMN28613859	AMR-0377	2	KL3	OCL1	1	1	1	1	1	1	1	1	1	1	1	1	1	1	1	1	1	1	1	1	0	0	0	0	0	0	0	0	0	0	0	0	0	0	0	0	0	0	0	0	0
606	606	568	SAMN28613874	SAMN28613874	AMR-0392	2	KL125	OCL1	1	1	1	1	1	1	1	1	1	1	1	1	1	1	1	1	1	1	1	1	0	0	0	0	0	0	0	0	0	0	0	0	0	0	0	0	0	0	0	0	0
607	607	569	SAMN28613884	SAMN28613884	AMR-0402	2	KL3	OCL1	1	1	1	1	1	1	1	1	1	1	1	1	1	1	1	1	1	1	1	1	0	0	0	0	0	0	0	0	0	0	0	0	0	0	0	0	0	0	0	0	0
608	608	570	SAMN28613888	SAMN28613888	AMR-0406;	2	KL3	OCL1	1	1	1	1	1	1	1	1	1	1	1	1	1	1	1	1	1	1	1	1	0	0	0	0	0	0	0	0	0	0	0	0	0	0	0	0	0	0	0	0	0
609	609	571	SAMN28613889	SAMN28613889	AMR-0407	16	KL24	OCL7	1	1	1	1	1	1	1	1	0	1	1	1	1	1	1	1	1	1	1	1	0	0	0	0	0	0	0	1	0	0	0	0	0	0	0	0	0	0	0	0	0
610	610	572	SAMN28613893	SAMN28613893	AMR-0412	2	KL125	OCL1	1	1	1	1	1	1	1	1	1	1	1	1	1	1	1	1	1	1	1	1	0	0	0	0	0	0	0	0	0	0	0	0	0	0	0	0	0	0	0	0	0
611	611	573	SAMN28613897	SAMN28613897	AMR-0416	2	KL210	OCL1	1	1	1	1	1	1	1	1	1	1	1	1	1	1	1	1	1	1	1	1	0	0	0	0	0	0	0	0	0	0	0	0	0	0	0	0	0	0	0	0	0
612	612	574	SAMN28613899	SAMN28613899	AMR-0417	2	KL6	OCL1	1	1	1	1	1	1	1	1	1	1	1	1	1	1	1	1	1	1	1	1	0	0	0	0	0	0	0	0	0	0	0	0	0	0	0	0	0	0	0	0	0
613	613	575	SAMN28613923	SAMN28613923	AMR-0423	2	KL125	OCL1	1	1	1	1	1	1	1	1	1	1	1	1	1	1	1	1	1	1	1	1	0	0	0	0	0	0	0	0	0	0	0	0	0	0	0	0	0	0	0	0	0
614	614	576	SAMN28613928	SAMN28613928	AMR-0428	2	KL10	OCL1	1	1	1	1	1	1	1	1	1	1	1	1	1	1	1	1	1	1	1	1	0	0	0	0	0	0	0	0	0	0	0	0	0	0	0	0	0	0	0	0	0
615	615	577	SAMN28613930	SAMN28613930	AMR-0430	2	KL10	OCL1	1	1	1	1	1	1	1	1	1	1	1	1	1	1	1	1	0	1	1	1	0	0	0	0	0	0	0	0	0	0	0	0	0	0	0	0	0	0	0	0	0
616	616	578	SAMN28613931	SAMN28613931	AMR-0431	2	KL3	OCL1	1	1	1	1	1	1	1	1	1	1	1	1	1	1	1	1	1	1	1	1	0	0	0	0	0	0	0	0	0	0	0	0	0	0	0	0	0	0	0	0	0
617	617	579	SAMN28613934	SAMN28613934	AMR-0434	2	KL125	OCL1	1	1	1	1	1	1	1	1	1	1	1	1	1	1	1	1	1	1	1	1	0	0	0	0	0	0	0	0	0	0	0	0	0	0	0	0	0	0	0	0	0
618	618	580	SAMN28613936	SAMN28613936	AMR-0436	2	KL6	OCL1	1	1	1	1	1	1	1	1	1	1	1	1	1	1	1	1	1	1	1	1	0	0	0	0	0	0	0	0	0	0	0	0	0	0	0	0	0	0	0	0	0
619	619	581	SAMN28613941	SAMN28613941	AMR-0440	2	KL81	OCL1	1	1	1	1	1	1	1	1	1	1	1	1	1	1	1	1	1	1	1	1	0	0	0	0	0	0	0	0	0	0	0	0	0	0	0	0	0	0	0	0	0
620	620	582	SAMN29784748	SAMN29784748	Aci44	2	KL10	OCL1	1	1	1	1	1	1	1	1	1	1	1	1	1	1	1	1	1	1	0	1	0	0	0	0	0	0	0	0	0	0	0	0	0	0	0	0	0	0	0	0	0
621	621	583	SAMN29977235	SAMN29977235	AC02	2	KL3	OCL1	1	1	1	1	1	1	1	1	1	1	1	1	1	1	1	1	1	1	1	1	0	0	0	0	0	0	0	0	0	0	0	0	0	0	0	0	0	0	0	0	0
622	622	584	SAMN29977236	SAMN29977236	AC09	2	KL49	OCL1	1	1	1	1	1	1	1	1	1	1	1	1	1	1	1	1	1	1	1	1	0	0	0	0	0	0	0	0	0	0	0	0	0	0	0	0	0	0	0	0	0
623	623	585	SAMN29977237	SAMN29977237	AC23	2	KL3	OCL1	1	1	1	1	1	1	1	1	1	1	1	1	1	1	1	1	1	1	1	1	0	0	0	0	0	0	0	0	0	0	0	0	0	0	0	0	0	0	0	0	0
624	624	586	SAMN29977238	SAMN29977238	AC59	164	KL96	OCL5	1	1	1	1	1	1	1	1	0	1	1	1	1	1	1	1	1	1	1	1	0	0	0	0	0	0	0	0	1	0	0	0	0	0	0	0	0	0	0	0	0
625	625	587	SAMN29977239	SAMN29977239	AE17	164	KL96	OCL5	1	1	1	1	1	1	1	1	0	1	1	1	1	1	1	1	1	1	1	1	0	0	0	0	0	0	0	0	1	0	0	0	0	0	0	0	0	0	0	0	0
626	626	588	SAMN29977240	SAMN29977240	AE30	2	KL3	OCL1	1	1	1	1	1	1	1	1	1	1	1	1	1	1	1	1	1	1	1	1	0	0	0	0	0	0	0	0	0	0	0	0	0	0	0	0	0	0	0	0	0
627	627	589	SAMN29977241	SAMN29977241	AE73	2	KL3	OCL1	1	1	1	1	1	1	1	1	1	1	1	1	1	1	1	1	1	1	1	1	0	0	0	0	0	0	0	0	0	0	0	0	0	0	0	0	0	0	0	0	0
628	628	590	SAMN29977242	SAMN29977242	AE106	2	KL3	OCL1	1	1	1	1	1	1	1	1	1	1	1	1	1	1	1	1	1	1	1	1	0	0	0	0	0	0	0	0	0	0	0	0	0	0	0	0	0	0	0	0	0
629	629	591	SAMN33575613	SAMN33575613	ST002	164	KL96	OCL5	1	1	1	1	1	1	1	1	0	1	1	1	1	1	1	1	1	1	1	1	0	0	0	0	0	0	0	0	0	0	0	0	0	0	0	0	0	0	0	0	0
630	630	592	SAMN33575614	SAMN33575614	ST004	2	KL235	OCL1	1	1	1	1	1	1	1	1	1	1	1	1	1	1	1	1	1	1	1	1	0	0	0	0	0	0	0	0	0	0	0	0	0	0	0	0	0	0	0	0	0
631	631	593	SAMN33575615	SAMN33575615	ST011	2	KL210	OCL1	1	1	1	1	1	1	1	1	1	1	1	1	1	1	1	1	1	1	1	1	0	0	0	0	0	0	0	0	0	0	0	0	0	0	0	0	0	0	0	0	0
632	632	594	SAMN33575616	SAMN33575616	TR009	2	KL235	OCL1	1	1	1	1	1	1	1	1	1	1	1	1	1	1	1	1	1	1	1	1	0	0	0	0	0	0	0	0	0	0	0	0	0	0	0	0	0	0	0	0	0
633	633	595	SAMN33575617	SAMN33575617	TR125	25	KL14	OCL6	1	1	1	1	1	1	1	1	0	1	1	1	1	1	1	1	1	1	1	1	0	0	0	0	0	0	0	0	0	0	0	0	0	0	0	0	1	0	0	0	0
634	634	596	SAMN33575618	SAMN33575618	TR131	16	KL24	OCL7	0	1	1	1	1	1	1	1	0	1	1	1	1	1	1	1	1	1	1	1	0	0	0	0	0	0	0	1	0	0	0	0	0	0	0	0	0	0	0	0	0
635	635	597	SAMN33575619	SAMN33575619	SK024	2	KL6	OCL1	1	1	1	1	1	1	1	1	1	1	1	1	1	1	1	1	1	1	1	1	0	0	0	0	0	0	0	0	0	0	0	0	0	0	0	0	0	0	0	0	0
636	636	598	SAMN33575620	SAMN33575620	SK052	2	KL235	OCL1	1	1	1	1	1	1	1	1	1	1	1	1	1	1	1	1	1	1	1	1	0	0	0	0	0	0	0	0	0	0	0	0	0	0	0	0	0	0	0	0	0
637	637	599	SAMN33575621	SAMN33575621	SK065	2	KL235	OCL1	1	1	1	1	1	1	1	1	1	1	1	1	1	1	1	1	1	1	1	1	0	0	0	0	0	0	0	0	0	0	0	0	0	0	0	0	0	0	0	0	0
638	638	600	SAMN33575622	SAMN33575622	SK068	2	KL14	OCL1	0	1	1	1	1	1	1	1	1	1	1	1	1	1	1	1	1	1	1	1	0	0	0	0	0	0	0	0	0	0	0	0	0	0	0	0	0	0	0	0	0
639	639	601	SAMN35999028	SAMN35999028	ARC6801	16	KL24	OCL7	1	1	1	1	1	1	1	1	0	1	1	1	1	1	1	1	1	1	1	1	0	0	0	0	0	0	0	1	0	0	0	0	0	0	0	0	0	0	0	0	0
640	640	602	SAMN35999035	SAMN35999035	ARC6818	1480	KL24	OCL7	1	1	1	1	1	1	1	1	0	1	1	1	1	1	1	1	1	1	1	1	0	0	0	0	0	0	0	1	0	0	0	0	0	0	0	0	0	0	0	0	0
641	641	603	SAMN35999036	SAMN35999036	ARC6819	2	KL125	OCL1	1	1	1	1	1	1	1	1	1	1	1	1	1	1	1	1	1	1	1	1	0	0	0	0	0	0	0	0	0	0	0	0	0	0	0	0	0	0	0	0	0
642	642	604	SAMN35999049	SAMN35999049	ARC7008	2	KL125	OCL1	1	1	1	1	1	1	1	1	1	1	1	1	1	1	1	1	1	1	1	1	0	0	0	0	0	0	0	0	0	0	0	0	0	0	0	0	0	0	0	0	0
643	643	605	SAMN35999056	SAMN35999056	ARC7019	16	KL24	OCL7	1	1	1	1	1	1	1	1	0	1	1	1	1	1	1	1	1	1	1	1	0	0	0	0	0	0	0	1	0	0	0	0	0	0	0	0	0	0	0	0	0
644	644	606	SAMN35999080	SAMN35999080	ARC7160	16	KL24	OCL2	1	1	1	1	1	1	1	1	0	1	1	1	1	1	1	1	1	1	1	1	0	0	0	0	0	0	0	1	0	0	0	0	0	0	0	0	0	0	0	0	0
645	645	607	SAMN38192704	SAMN38192704	MRSN825514	2	KL2	OCL1	1	1	1	1	1	1	1	1	1	1	1	1	1	1	1	1	0	1	1	1	0	0	0	0	0	0	0	0	0	0	0	0	0	0	0	0	0	0	0	0	0
646	646	608	SAMN39465559	SAMN39465559	AB3221	16	KL24	OCL2	1	1	1	1	1	1	1	1	0	1	1	1	1	1	1	1	1	1	1	1	0	0	0	0	0	0	0	1	0	0	0	0	0	0	0	0	0	0	0	0	0
647	647	609	SAMN40441920	SAMN40441920	MIC00066047	2	KL6	OCL1	1	1	1	1	1	1	1	1	1	1	1	1	1	1	1	1	1	1	1	1	0	0	0	0	0	0	0	0	0	0	0	0	0	0	0	0	0	0	0	0	0
648	648	610	SAMN40441921	SAMN40441921	MIC00066057	1131	KL26	OCL9	1	1	1	1	1	1	1	1	0	1	1	1	1	1	1	1	1	1	1	1	0	0	0	0	0	0	0	0	0	0	0	0	0	0	0	0	0	0	0	0	0
649	649	611	SAMN40441946	SAMN40441946	MIC00066270	2	KL52	OCL1	1	1	1	1	1	1	1	1	1	1	1	1	1	1	1	1	1	1	1	1	0	0	0	0	0	0	0	0	0	0	0	0	0	0	0	0	0	0	0	0	0
650	650	612	SAMN42439856	SAMN42439856	MRSN125665	32	KL22	OCL6	1	1	1	1	1	1	1	1	0	1	1	1	1	1	1	1	1	1	1	1	0	0	0	0	0	0	0	0	0	0	0	0	0	0	0	0	0	0	0	0	0
																									1
[truncated: 116 more columns]

## Sheet: S5
	Table S5. List of identified gene cluster unique to A. baumannii ST2. The gene product was inferred based on eggNOG mapper and BLASTx search
	Gene cluster	COG class	Gene product	Prevalence (%)
				ST2	non-ST2
	group_1499	O	M48 family metalloprotease	0.95466	0.027668
	group_1674	-	hypothetical protein	0.93199	0.0237154
	group_2825	-	hypothetical protein	0.914358	0.0790514
	group_2879	-	GtrOC6 glycosyltransferase involved in LOS outer core biosynthesis	0.959698	0.0790514
	group_3645	S	SDR family NAD(P)-dependent oxidoreductase	0.937028	0.0316206
	group_4305	C	Acetamidase/formamidase family protein	0.969773	0.0790514
	group_4554	K	LysR family transcriptional regulator with substrate binding domain	0.997481	0.0395257
	group_4568	-	hypothetical protein	1	0.0513834
	group_516	S	TniB family NTP-binding protein	0.911839	0.0988142
	group_5967	S	YGGT family protein	0.929471	0.0355731
	group_6086	S	AcfC family putative adhesin (bacterial extracellular solute-binding protein)	0.992443	0.083004
	group_6527	G	Polysaccharide deacetylase family protein	0.959698	0.0988142
	gst	O	Glutathione S-transferase family protein (C-terminal domain)	0.997481	0.0395257
	kefC_1	P	Monovalent cation proton antiporter 2 (CPA2) transporter family protein (kefB homologue)	0.947103	0.0711462
	pilA	NU	Major pilin subunit PilA, pilus assembly protein	0.984887	0.0355731
	smf-1_2	NU	Type-1 fimbrial protein	0.919395	0.0474308

## Sheet: S6
	Supplementary Table S6. Mean values of statistical metrics from BEAST2 comparing three molecular clock models for temporal estimation of ST164 lineage
	A) ST164, ST1479, ST1131 (n=61)
	Metric	Strict Clock	Relaxed Lognormal	Random Local
	Posterior	-5302.98	-5261.83	-4893.23
	Likelihood	-5028.95	-5002.3	-5017.53
	Tree.height	100.932	65.016	97.828
	Tree.treeLength	335.151	248.625	318.917
	clockRate	0.003786	-	-
	ucldMean	-	0.004442	-
	ucldStdev	-	0.555	-
	rate.mean	-	0.005336	-
	rate.coeffcientOfVariation	-	0.597	-
	meanClockRate	-	-	0.003975
	sum(Indicators.)	-	-	1.502
	All ESS >200	Yes	Yes	Yes*
	B) ST164, ST1479 (n=59)
	Metric	Relaxed Lognormal
	Posterior	-4364.85
	Likelihood	-4184.39
	Tree.height	9.007
	Tree.treeLength	100.798
	ucldMean	0.0109
	ucldStdev	0.653
	rate.mean	0.01104
	rate.coeffcientOfVariation	0.721
	All ESS >200	Yes
	*) One branch rate parameter (clockrates.17) associated with the divergent ST1131 outgroup showed ESS=17, all other parameters exceeded ESS=200.
	**) Values reflect analyses performed on ClonalFrameML-masked SNP alignments using BEAST v.2.7.6 with 50 million MCMC steps (n=61) and 100 million MCMC steps (n=59).
